# Supplementary material for: The F1148 hydrophobic lock: A critical determinant of SARS-CoV-2 spike protein-mediated membrane fusion via the 3H/CH cavity
Source: PLoS Pathog. 2025 Sep 19;21(9):e1013526. doi: 10.1371/journal.ppat.1013526 (PMC12459827; doi:10.1371/journal.ppat.1013526)
Supplement: S1 Table — (XLSX) [file ppat.1013526.s013.xlsx]

## Sheet: Sheet1
Mutations and Abbreviations Information in the Manuscript's Plasmids
Plasmids	Abbreviations for plasmids in the manuscript	HA Tag Insertion/Replacement site	Mutation site
phCMV-S	WT	/	/
phCMV-S·[23-NTDHA]	23-S-NTDHA	del. L24-P26, ins. HA after Q23	/
phCMV-S·[68-NTDHA]	68-S-NTDHA	del. H69, H70, ins. HA after I68	/
phCMV-S·[245-NTDHA]	245-S-NTDHA	del. R246-G252, ins. HA after H245	/
phCMV-S·[1133-SHHA]	1133-S-SHHA	rep. [V1133-L1141] with HA	/
phCMV-S·[1142-SHHA]	1142-S-SHHA	rep. [Q1142-E1150] with HA	/
phCMV-S·[1151-SHHA]	1151-S-SHHA	rep. [E1151-H1159] with HA	/
phCMV-S·[1160-SHHA]	1160-S-SHHA	rep. [T1160-D1168] with HA	/
phCMV-S·[1169-SHHA]	1169-S-SHHA	rep. [I1169-V1177] with HA	/
phCMV-S·[1178-SHHA]	1178-S-SHHA	rep. [N1178-L1186] with HA	/
phCMV-S·[1187-SHHA]	1187-S-SHHA	rep. [N1187-E1195] with HA	/
phCMV-S·[1196-SHHA]	1196-S-SHHA	rep. [S1196-G1204] with HA	/
phCMV-S·[1203-SHHA]	1203-S-SHHA	rep. [L1203-K1211] with HA	/
phCMV-S·[1205-SHHA]	1205-S-SHHA	rep. [K1205-P1213] with HA	/
phCMV-S·[1273-CTHA]	1273-S-CTHA	ins. HA after T1273	/
phCMV-S·[23-NTDHA]·Mut1	Mut1	del. L24-P26, ins. HA after Q23	S1123A/G1124A/N1125A
phCMV-S·[23-NTDHA]·Mut2	Mut2	del. L24-P26, ins. HA after Q23	C1126A/D1127A/V1128A
phCMV-S·[23-NTDHA]·Mut3	Mut3	del. L24-P26, ins. HA after Q23	V1129A/I1130A/G1131A
phCMV-S·[23-NTDHA]·Mut4	Mut4	del. L24-P26, ins. HA after Q23	I1132A/V1133A/N1134A
phCMV-S·[23-NTDHA]·Mut5	Mut5	del. L24-P26, ins. HA after Q23	N1135A/T1136A/V1137A
phCMV-S·[23-NTDHA]·Mut6	Mut6	del. L24-P26, ins. HA after Q23	Y1138A/D1139A/P1140A
phCMV-S·[23-NTDHA]·Mut7	Mut7	del. L24-P26, ins. HA after Q23	L1141A/Q1142A/P1143A
phCMV-S·[23-NTDHA]·Mut8	Mut8	del. L24-P26, ins. HA after Q23	E1144A/L1145A/D1146A
phCMV-S·[23-NTDHA]·Mut9	Mut9	del. L24-P26, ins. HA after Q23	S1147A/F1148A/K1149A
phCMV-S·[23-NTDHA]·Mut10	Mut10	del. L24-P26, ins. HA after Q23	E1150A/E1151A/L1152A
phCMV-S·[23-NTDHA]·Mut11	Mut11	del. L24-P26, ins. HA after Q23	D1153A/K1154A/Y1155A
phCMV-S·[23-NTDHA]·Mut12	Mut12	del. L24-P26, ins. HA after Q23	F1156A/K1157A/N1158A
phCMV-S·[23-NTDHA]·Mut13	Mut13	del. L24-P26, ins. HA after Q23	H1159A/T1160A/S1161A
phCMV-S·[23-NTDHA]·Mut14	Mut14	del. L24-P26, ins. HA after Q23	P1162A/D1163A/V1164A
phCMV-S·[23-NTDHA]·Mut15	Mut15	del. L24-P26, ins. HA after Q23	D1165A/L1166A/G1167A
phCMV-S·[23-NTDHA]·Mut16	Mut16	del. L24-P26, ins. HA after Q23	D1168A/I1169A/S1170A
phCMV-S·[23-NTDHA]·Mut17	Mut17	del. L24-P26, ins. HA after Q23	G1171A/I1172A/N1173A
phCMV-S·[23-NTDHA]·Mut18	Mut18	del. L24-P26, ins. HA after Q23	A1174A/S1175A/V1176A
phCMV-S·[23-NTDHA]·Mut19	Mut19	del. L24-P26, ins. HA after Q23	V1176A/V1177A/N1178A
phCMV-S·[23-NTDHA]·Mut20	Mut20	del. L24-P26, ins. HA after Q23	I1179A/Q1180A/K1181
phCMV-S·[23-NTDHA]·Mut21	Mut21	del. L24-P26, ins. HA after Q23	E1182A/I1182A/D1184A
phCMV-S·[23-NTDHA]·Mut22	Mut22	del. L24-P26, ins. HA after Q23	R1185A/L1186A/N1187A
phCMV-S·[23-NTDHA]·Mut23	Mut23	del. L24-P26, ins. HA after Q23	E1188A/V1189A/A1190A
phCMV-S·[23-NTDHA]·Mut24	Mut24	del. L24-P26, ins. HA after Q23	K1191A/N1192A/L1193A
phCMV-S·[23-NTDHA]·Mut25	Mut25	del. L24-P26, ins. HA after Q23	N1194A/E1195A/S1196A
phCMV-S·[23-NTDHA]·Mut26	Mut26	del. L24-P26, ins. HA after Q23	L1197A/I1198A/D1199A
phCMV-S·[23-NTDHA]·Mut27	Mut27	del. L24-P26, ins. HA after Q23	L1200A/Q1201A/E1202A
phCMV-S·[23-NTDHA]·Mut28	Mut28	del. L24-P26, ins. HA after Q23	L1203A/G1204A/K1205A
phCMV-S·[23-NTDHA]·Mut29	Mut29	del. L24-P26, ins. HA after Q23	Y1206A/E1207A/Q1208A
phCMV-S·[23-NTDHA]·Mut30	Mut30	del. L24-P26, ins. HA after Q23	Y1209A/I1210A/K1211A
phCMV-S·[23-NTDHA]·C1126A	C1126A	del. L24-P26, ins. HA after Q23	C1126A
phCMV-S·[23-NTDHA]·D1127A	D1127A	del. L24-P26, ins. HA after Q23	D1127A
phCMV-S·[23-NTDHA]·V1128A	V1128A	del. L24-P26, ins. HA after Q23	V1128A
phCMV-S·[23-NTDHA]·V1129A	V1129A	del. L24-P26, ins. HA after Q23	V1129A
phCMV-S·[23-NTDHA]·I1130A	I1130A	del. L24-P26, ins. HA after Q23	I1130A
phCMV-S·[23-NTDHA]·G1131A	G1131A	del. L24-P26, ins. HA after Q23	G1131A
phCMV-S·[23-NTDHA]·S1147A	S1147A	del. L24-P26, ins. HA after Q23	S1147A
phCMV-S·[23-NTDHA]·F1148A	F1148A	del. L24-P26, ins. HA after Q23	F1148A
phCMV-S·[23-NTDHA]·K1149A	K1149A	del. L24-P26, ins. HA after Q23	K1149A
phCMV-S·[23-NTDHA]·F1148V	F1148V	del. L24-P26, ins. HA after Q23	F1148V
phCMV-S·[23-NTDHA]·F1148I	F1148I	del. L24-P26, ins. HA after Q23	F1148I
phCMV-S·[23-NTDHA]·F1148D	F1148D	del. L24-P26, ins. HA after Q23	F1148D
phCMV-S·[23-NTDHA]·F1148H	F1148H	del. L24-P26, ins. HA after Q23	F1148H
phCMV-S·[23-NTDHA]·F1148N	F1148N	del. L24-P26, ins. HA after Q23	F1148N
phCMV-S·[23-NTDHA]·F1148K	F1148K	del. L24-P26, ins. HA after Q23	F1148K
phCMV-S·[23-NTDHA]·F1148Q	F1148Q	del. L24-P26, ins. HA after Q23	F1148Q
phCMV-S·[23-NTDHA]·F1148R	F1148R	del. L24-P26, ins. HA after Q23	F1148R
phCMV-S·[23-NTDHA]·F1148G	F1148G	del. L24-P26, ins. HA after Q23	F1148G
phCMV-S·[23-NTDHA]·F1148T	F1148T	del. L24-P26, ins. HA after Q23	F1148T
phCMV-S·[23-NTDHA]·F1148E	F1148E	del. L24-P26, ins. HA after Q23	F1148E
phCMV-S·[23-NTDHA]·F1148L	F1148L	del. L24-P26, ins. HA after Q23	F1148L
phCMV-S·[23-NTDHA]·F1148W	F1148W	del. L24-P26, ins. HA after Q23	F1148W
phCMV-S·[23-NTDHA]·F1148M	F1148M	del. L24-P26, ins. HA after Q23	F1148M
phCMV-S·[23-NTDHA]·F1148Y	F1148Y	del. L24-P26, ins. HA after Q23	F1148Y
phCMV-S·[23-NTDHA]·F1148P	F1148P	del. L24-P26, ins. HA after Q23	F1148P
phCMV-S·[23-NTDHA]·F1148C	F1148C	del. L24-P26, ins. HA after Q23	F1148C
phCMV-S·[23-NTDHA]·F1148S	F1148S	del. L24-P26, ins. HA after Q23	F1148S
