# Supplementary material for: The F1148 hydrophobic lock: A critical determinant of SARS-CoV-2 spike protein-mediated membrane fusion via the 3H/CH cavity
Source: PLoS Pathog. 2025 Sep 19;21(9):e1013526. doi: 10.1371/journal.ppat.1013526 (PMC12459827; doi:10.1371/journal.ppat.1013526)
Supplement: S2 Table — (XLSX) [file ppat.1013526.s014.xlsx]

## Sheet: Sheet1
Condition	Plasmid (μg)
	S	M-E	N·S202R	Fluc-PS9
Mock	0	0.66	1.34	2
#1	0.0192	0.66	1.34	2
#2	0.0192	3.38	0.24	0.36
#3	0.0192	2.94	0.9	0.18
#4	0.0192	2.62	0.3	1.08
#5	0.0192	2.36	1.04	0.58
#6	0.0192	2.14	0.04	1.8
#7	0.0192	1.96	0.92	1.12
#8	0.0192	1.78	1.96	0.26
#9	0.0192	1.6	0.62	1.76
#10	0.0192	1.6	1.66	0.74
#11	0.0192	1.3	0.2	2.5
#12	0.0192	1.18	1.42	1.42
#13	0.0192	1.04	2.74	0.22
#14	0.0192	0.92	0.96	2.14
#15	0.0192	0.8	2.36	0.84
#16	0.0192	0.68	0.4	2.92
#17	0.0192	0.56	1.88	1.56
#18	0.0192	0.46	3.46	0.08
#19	0.0192	0.34	1.3	2.34
#20	0.0192	0.24	2.94	0.8
#21	0.0192	0.14	0.64	3.22
#22	0.0192	0.04	2.36	1.6
