# Supplementary material for: The F1148 hydrophobic lock: A critical determinant of SARS-CoV-2 spike protein-mediated membrane fusion via the 3H/CH cavity
Source: PLoS Pathog. 2025 Sep 19;21(9):e1013526. doi: 10.1371/journal.ppat.1013526 (PMC12459827; doi:10.1371/journal.ppat.1013526)
Supplement: S3 Table — (XLSX) [file ppat.1013526.s015.xlsx]

## Sheet: Sheet1
	Fig 2B
	ΔS			WT			Mut1			Mut2			Mut3			Mut4			Mut5			Mut6			Mut7			Mut8			Mut9			Mut10			Mut11			Mut12			Mut13			Mut14			Mut15
	0.0565246	0.100734	0.120628	97.8131	95.7738	106.413	67.1427	71.6002	73.8619	0.316727	0.197678	0.646086	0.527037	0.280097	0.323043	26.9957	26.5492	26.6711	61.7653	55.785	63.7111	72.258	67.9081	65.4703	108.258	110.595	98.913	51.2533	53.7186	49.5967	0.928708	0.734504	0.802712	26.3982	28.1215	27.3522	115.184	118.046	117.897	48.4109	52.1059	55.4857	58.3151	67.1111	66.6043	109.647	117.613	114.769	92.5472
	Fig 3A
	ΔS			WT			S1147A			F1148A			K1149A
	157	113	333	269304	257663	260180	243343	249317	225560	34223	35557	39714	183985	170215	182857
	Fig 3D
	ΔS			F1148V			F1148I			F1148D			F1148H			F1148N			F1148K			F1148Q			F1148R			F1148G			F1148T			F1148E			F1148L			F1148W			F1148M			F1148Y			F1148P
	1.24238	0.46808	0.306221	43.9602	44.0345	46.8386	0.262475	0.253726	0.253726	0.284348	0.424334	0.2581	5.59071	5.73508	5.40698	0.323719	0.323719	0.297471	0.62994	2.26603	3.04471	5.08326	5.72633	5.29762	2.63787	3.17595	3.09283	0.378904	0.362157	0.288888	0.766182	0.810143	0.950401	0.280515	0.343316	0.334943	44.5474	47.2165	53.3522	98.6951	91.6299	102.585	91.5022	83.5034	90.6858	107.031	101.917	104.678	0.439613
	Fig 3G
	ΔS			WT			F1148Y			F1148D			F1148G			F1148N			F1148Q			F1148S
Positive ratio	2.37209	2.37209	2.4186	103.256	100.93	95.814	105.116	101.395	111.163	63.7209	60.4651	60.9302	56.7442	46.5116	51.6279	52.093	48.8372	50.6977	73.4884	69.7674	70.6977	56.2791	52.093	53.4884
MFI	19.3743	18.5993	18.4271	106.515	96.0964	97.3881	106.602	96.6131	112.026	58.4673	53.7313	54.5063	53.5591	44.0011	48.5649	48.9954	44.4317	47.3594	65.1837	59.2423	61.9977	52.7842	48.5649	49.7704
	Fig 3I
	ΔS			WT			F1148Y			F1148D			F1148G			F1148N			F1148Q			F1148S
	3.52478	3.29747	3.58791	97.2819	98.6169	104.101	98.4373	101.873	100.318	3.61814	3.45967	3.93465	4.74136	4.69842	5.2121	4.40163	4.01717	4.7625	13.8274	12.8167	14.6723	7.23634	7.17892	7.63231
	Fig 4B
	ΔS			WT			L977G			F782G
	0.512662	0.0971483	0.138407	90.7423	99.4848	109.773	0.0447701	0.0444775	0.12085	0.292615	0.0313098	0.117339
	Fig 4D
	ΔS			WT			L977G
Positive ratio	4.06951	4.84305	4.70852	102.242	97.5336	100.224	58.8565	50.4484	55.8296
MFI	23.7701	23.0605	22.9186	103.524	95.1514	101.325	57.1902	50.7332	55.3453
	Fig 4E
	ΔS			WT			L977G
	4.55102	4.93573	5.85565	99.5496	97.9355	102.515	92.9983	97.8988	77.1462
	Fig 4H
	ΔS			WT			L993D			L996E			I997D
	72	95	126	174385	170791	166507	63	182	116	102	105	231	68	62	434
	Fig 4K
	ΔS			WT			C738A/C743A
	0.00985106	0.00910477	0.00746292	101.758	99.0061	99.2355	0.0102988	0.0097018	0.00955254
	Fig 6B
concentration (Log10 μg/mL)	WT			1273-S-CTHA			1169-S-SHHA			1133-S-SHHA			1196-S-SHHA			1160-S-SHHA
-2.79588	112.331	103.983	98.4595	92.8236	81.8862	84.7357	104.685	93.3614	77.0142	101.073	98.0385	81.3897	119.871	111.937	131.129	114.562	107.347	110.032
-2.09691	105.46	90.5321	92.6401	87.6715	82.7497	71.0064	99.9634	113.675	86.4025	86.3375	76.0613	97.326	109.149	78.9671	96.3903	96.5463	90.6616	104.341
-1.39794	102.798	87.8422	85.765	115.591	76.6766	64.0986	91.3026	84.3025	70.5632	90.3582	68.7713	66.3219	67.173	62.777	69.4782	52.7371	52.3305	53.4639
-0.69897	106.981	84.7759	83.5087	92.9963	74.8633	80.3032	91.3712	91.2202	77.124	75.3196	73.5728	71.0452	50.9292	40.4753	55.1644	10.4554	12.6607	10.8456
0	102.751	89.366	87.663	95.1262	82.0013	77.5113	91.7555	71.4691	68.3397	68.908	48.9509	65.3362	37.6876	27.1801	30.3431	2.1724	5.01417	2.67751
0.69897	105.867	98.8782	93.8567	115.331	96.2775	118.095	98.4124	83.4241	96.23	44.3447	53.9182	40.3826	40.3145	29.2709	31.9514	1.88083	1.12521	0.821322
	Fig 6D
	Positive ratio									MFI
concentration (Log10 μg/mL)	IgG			Anti-HA mAb			Anti-RBD mAb (XG005)			IgG			Anti-HA mAb			Anti-RBD mAb (XG005)
-2.79588	95.6607	96.0552	96.6469	90.1199	89.7773	89.7773	105.087	106.825	106.053	97.4849	95.1608	94.0783	101.716	96.6124	100.761	102.98	102.45	101.982
-2.09691	101.775	101.775	101.775	89.4346	90.1199	89.2633	103.155	104.701	105.28	105.158	101.656	99.2041	103.223	100.97	99.2837	105.424	104.12	106.197
-1.39794	97.6331	98.6193	97.4359	82.5814	82.924	81.7247	105.473	106.439	104.314	100.159	95.6702	96.88	92.7921	89.9716	91.0909	97.9908	99.2126	96.6875
-0.69897	98.2249	99.211	99.0138	86.522	88.7493	88.4066	83.2582	82.6787	82.8719	100	96.5298	94.5877	98.1794	96.4781	97.4929	61.0304	58.9126	59.6864
0	98.2249	101.183	99.4083	83.2667	82.0674	84.1234	16.246	16.6903	15.5312	100.637	99.9682	98.7584	102.641	102.716	99.0598	22.0948	21.5042	21.1784
0.69897	97.6331	97.2387	97.4359	79.4974	80.5254	80.5254	2.91693	3.88281	1.58403	104.425	95.8612	97.0073	104.372	103.507	105.029	16.8816	16.5965	15.8634
	Fig 6E
	Positive ratio									MFI
concentration (Log10 μg/mL)	IgG			Anti-HA mAb			Anti-RBD mAb (XG005)			IgG			Anti-HA mAb			Anti-RBD mAb (XG005)
-2.79588	100.732	106.695	101.36	88.3404	92.6809	92.1702	100.633	112.342	102.848	105.027	100.816	99.2003	99.2752	100.347	100.347	105.425	105.497	104.309
-2.09691	94.7699	96.3389	95.0837	84.766	84	84.766	99.6835	100.633	103.481	98.8086	94.6956	94.8425	99.6624	95.0755	92.9607	104.129	103.481	104.201
-1.39794	96.6527	100.418	97.9079	81.7021	82.4681	82.7234	98.7342	104.43	102.532	103.166	101.893	99.2982	97.3094	94.2117	93.05	99.4119	99.88	99.916
-0.69897	99.477	103.243	101.36	88.8511	93.7021	91.6596	39.557	39.557	39.8734	106.447	103.705	101.942	102.224	104.279	97.7264	47.4556	45.4033	46.1234
0	97.9079	99.7908	99.1632	86.5532	85.5319	85.2766	30.9177	33.2278	30.0316	104.88	99.0534	100.473	102.224	97.9349	98.7391	41.9827	41.3706	40.0384
0.69897	95.0837	101.674	98.8494	85.7872	87.0638	88.3404	3.00633	3.89241	2.27848	102.726	101.697	99.8858	102.76	98.7689	100.735	28.0485	27.6164	26.2482
	Fig 6F
concentration (Log10 μg/mL)	IgG			Anti-HA mAb			LongHR2_42
-2.79588	116.175	113.184	104.081	93.9925	86.0348	93.0155	82.1155	83.2759	76.8772
-2.09691	116.281	111.625	100.053	86.3332	89.7123	86.4314	56.3161	61.1814	52.3769
-1.39794	110.466	114.22	103.472	74.2156	79.7921	82.9411	16.5545	17.0332	17.4904
-0.69897	112.311	118.384	103.398	72.3007	70.7543	65.6423	4.49848	4.69224	3.92664
0	95.0887	111.73	105.111	38.1055	39.3703	38.6627	1.35794	1.44278	1.3754
0.69897	120.539	122.281	108.054	8.90178	10.2486	8.84414	1.21052	1.37842	1.02984
	Fig 6G
concentration (Log10 μg/mL)	IgG			Anti-HA mAb			LongHR2_42
-2.79588	119.83	107.395	102.258	121.469	102.802	102.962	92.6951	86.3588	96.7605
-2.09691	119.061	93.8977	106.157	104.757	104.501	100.183	75.3539	74.2742	83.2869
-1.39794	111.676	105.895	117.655	111.159	97.0119	91.9655	59.0855	56.9688	55.3984
-0.69897	105.444	114.13	114.849	84.2889	92.0148	82.8733	46.0216	50.6044	42.7556
0	105.003	100.482	127.339	83.8072	89.5116	90.0749	50.8357	45.4954	48.0408
0.69897	122.966	126.996	119.442	90.845	86.2765	83.588	46.0893	47.6394	49.3264
1.51851	138.866	123.496	114.381	12.993	12.6165	11.675	14.9098	13.3106	11.2207
	S1B Fig
	Mock			#1			#2			#3			#4			#5			#6			#7			#8			#9			#10			#11			#12			#13			#14			#15			#16
	223	92	283	18595	18855	18910	16691	16917	14961	15131	14400	13021	40493	43775	37375	56521	59152	57205	803	2030	787	81565	83589	76355	14995	15426	14354	62010	78061	77372	47006	46134	47856	13481	14705	13048	50731	50531	46957	2638	2698	2546	39311	41755	35332	15697	16043	15506	5809
	S1C Fig
	WT			ΔS			ΔM-E			ΔN
Naive 293T	4054	7279	3678	737	230	172	167	136	77	152	43	208
293T-ACE2&TM2	119313	116594	112680	114	110	625	132	1401	140	66	105	1095
	S2C Fig
	ΔS			WT			MHA
	123	218	179	436646	412542	408008	186003	201178	220481
	S2F Fig
	ΔS			WT			23-S-NTDHA			68-S-NTDHA			245-S-NTDHA
	123	218	179	436646	412542	408008	375065	363199	374667	500466	457408	476482	329406	316566	317981
	S3A Fig
	ΔS			WT			C1126A			D1127A			V1128A			V1129A			I1130A			G1131A
	157	113	333	269304	257663	260180	117	1228	536	257091	245972	262701	155679	152059	125262	122707	98551	89613	127311	133378	132597	53080	68960	55749
	S3C Fig
	ΔS			WT			C1126A			C1082A
	93	66	68	287738	311492	319085	104	51	56	298	186	66
	S5B Fig
	ΔS			WT			F1148Y			F1148D			F1148G			F1148N			F1148Q			F1148S
Positive ratio	0.886392	1.16105	1.18602	100.375	99.5006	100.125	98.1273	97.7528	98.377	72.035	70.1623	68.4145	69.5381	70.9114	73.2834	66.1673	66.6667	67.0412	64.6692	65.4182	63.7953	63.9201	63.6704	63.6704
MFI	16.8736	17.9693	18.0789	98.8313	99.4887	101.68	93.0241	92.4763	93.4076	50.7305	49.9635	48.8678	48.3199	48.9226	51.3331	47.4982	47.7721	47.7721	46.8955	47.4434	46.5121	45.9094	45.5807	45.7451
	S6A Fig
	Spike-/ACE2-/TM2-			Spike+/ACE2-/TM2-			Spike-/ACE2+/TM2-			Spike+/ACE2+/TM2-			Spike+/ACE2+/TM2+
	1357	1594	1554	12311	13046	11033	8162	8501	8979	1797142	1586309	1853986	5570042	5417411	5975764
	S8 Fig
	ΔS			WT			L977G			F782G
Positive ratio	0.55607	0.444856	0.625579	99.3976	100.093	100.51	75.9036	74.5134	74.5134	34.7544	32.5301	33.2252
MFI	21.9972	22.5441	22.6656	98.7442	100.385	100.871	65.8092	64.6546	63.8039	34.5757	33.2996	33.4211
	S9A Fig
	ΔS			WT			1273-S-CTHA			1133-S-SHHA			1142-S-SHHA			1151-S-SHHA			1160-S-SHHA			1169-S-SHHA			1178-S-SHHA			1187-S-SHHA			1196-S-SHHA			1205-S-SHHA			1203S-SHHA
	123	218	179	436646	412542	408008	22119	21480	24870	99527	86093	98473	462	1437	1545	2234	219	189	134120	133272	145097	14412	14440	14415	173	180	161	647	267	175	4846	4405	5239	4419	2959	3736	8228	7619	7829
	S10 Fig
concentration (Log10 μg/mL)	WT			1273-S-CTHA			1169-S-SHHA			1133-S-SHHA			1196-S-SHHA			1160-S-SHHA
-2.79588	94.9057	95.8416	100.469	86.8944	87.6139	80.8788	94.8163	89.93	98.2477	80.3357	89.7238	105.611	87.0086	98.6419	119.764	103.195	117.819	108.357
-2.09691	88.3604	103.176	102.299	72.3304	73.9998	69.8263	79.0593	81.7907	103.422	118.23	103.611	99.7658	92.7448	76.3939	108.292	99.9302	109.306	108.46
-1.39794	86.3151	93.1945	94.0012	77.1659	74.7769	79.3534	74.9691	85.881	93.2241	93.8616	98.3312	109.037	84.9178	101.162	105.718	94.415	100.981	106.985
-0.69897	89.8507	92.9489	95.6267	83.498	67.6964	81.4257	80.377	99.881	95.3791	101.62	93.5981	89.109	94.1387	97.0872	88.6705	112.377	110.394	116.467
0	87.5922	93.9073	97.0461	67.1784	73.5393	75.5253	73.5691	81.2417	83.6574	88.9041	81.2823	74.1973	77.0908	67.4946	90.7613	105.256	103.043	109.794
0.69897	99.619	99.5915	94.4255	73.4817	89.9741	84.3903	82.079	85.1809	98.0144	86.396	82.0826	92.2514	88.0272	84.0064	113.385	116.467	110.743	121.991
	S11B Fig
concentration (Log10 μg/mL)	23-S-NTDHA			1-M-NTHA			1196-S-SHHA			1160-S-SHHA			1133-S-SHHA			1151-S-SHHA			1169-S-SHHA			1273-S-CTHA
-1.39794	0.532	0.547	0.525	0.747	0.726	0.773	0.21	0.211	0.202	0.101	0.107	0.097	0.079	0.082	0.093	0.1	0.098	0.101	0.092	0.089	0.09	0.089	0.09	0.093
-0.69897	1.287	1.439	1.392	1.093	1.156	1.109	0.307	0.325	0.314	0.161	0.156	0.157	0.096	0.101	0.095	0.13	0.129	0.124	0.112	0.115	0.115	0.109	0.113	0.113
0	2.143	2.231	2.197	1.363	1.389	1.378	0.446	0.452	0.455	0.29	0.289	0.307	0.144	0.144	0.134	0.152	0.154	0.157	0.16	0.159	0.157	0.151	0.157	0.154
[truncated: 47 more columns]
