# Supplementary material for: The F1148 hydrophobic lock: A critical determinant of SARS-CoV-2 spike protein-mediated membrane fusion via the 3H/CH cavity
Source: PLoS Pathog. 2025 Sep 19;21(9):e1013526. doi: 10.1371/journal.ppat.1013526 (PMC12459827; doi:10.1371/journal.ppat.1013526)
Supplement: S1 Data — (CIF) [file ppat.1013526.s016.cif]

# By using this file you agree to the legally binding terms of use found at alphafoldserver.com/output-terms
data_5855b42360459cfc
#
_entry.id 5855b42360459cfc
#
loop_
_atom_type.symbol
C 
N 
O 
S 
#
loop_
_audit_author.name
_audit_author.pdbx_ordinal
"Google DeepMind AlphaFold Team" 1 
"Isomorphic Labs Team"           2 
#
_audit_conform.dict_location https://raw.githubusercontent.com/ihmwg/ModelCIF/master/dist/mmcif_ma.dic
_audit_conform.dict_name     mmcif_ma.dic
_audit_conform.dict_version  1.4.5
#
loop_
_chem_comp.formula
_chem_comp.formula_weight
_chem_comp.id
_chem_comp.mon_nstd_flag
_chem_comp.name
_chem_comp.pdbx_smiles
_chem_comp.pdbx_synonyms
_chem_comp.type
"C3 H7 N O2"    89.093  ALA y ALANINE         C[C@H](N)C(O)=O                  ? "L-PEPTIDE LINKING" 
"C6 H15 N4 O2"  175.209 ARG y ARGININE        N[C@@H](CCCNC(N)=[NH2+])C(O)=O   ? "L-PEPTIDE LINKING" 
"C4 H8 N2 O3"   132.118 ASN y ASPARAGINE      N[C@@H](CC(N)=O)C(O)=O           ? "L-PEPTIDE LINKING" 
"C4 H7 N O4"    133.103 ASP y "ASPARTIC ACID" N[C@@H](CC(O)=O)C(O)=O           ? "L-PEPTIDE LINKING" 
"C3 H7 N O2 S"  121.158 CYS y CYSTEINE        N[C@@H](CS)C(O)=O                ? "L-PEPTIDE LINKING" 
"C5 H10 N2 O3"  146.144 GLN y GLUTAMINE       N[C@@H](CCC(N)=O)C(O)=O          ? "L-PEPTIDE LINKING" 
"C5 H9 N O4"    147.129 GLU y "GLUTAMIC ACID" N[C@@H](CCC(O)=O)C(O)=O          ? "L-PEPTIDE LINKING" 
"C2 H5 N O2"    75.067  GLY y GLYCINE         NCC(O)=O                         ? "PEPTIDE LINKING"   
"C6 H10 N3 O2"  156.162 HIS y HISTIDINE       N[C@@H](Cc1c[nH]c[nH+]1)C(O)=O   ? "L-PEPTIDE LINKING" 
"C6 H13 N O2"   131.173 ILE y ISOLEUCINE      CC[C@H](C)[C@H](N)C(O)=O         ? "L-PEPTIDE LINKING" 
"C6 H13 N O2"   131.173 LEU y LEUCINE         CC(C)C[C@H](N)C(O)=O             ? "L-PEPTIDE LINKING" 
"C6 H15 N2 O2"  147.195 LYS y LYSINE          N[C@@H](CCCC[NH3+])C(O)=O        ? "L-PEPTIDE LINKING" 
"C5 H11 N O2 S" 149.211 MET y METHIONINE      CSCC[C@H](N)C(O)=O               ? "L-PEPTIDE LINKING" 
"C9 H11 N O2"   165.189 PHE y PHENYLALANINE   N[C@@H](Cc1ccccc1)C(O)=O         ? "L-PEPTIDE LINKING" 
"C5 H9 N O2"    115.130 PRO y PROLINE         OC(=O)[C@@H]1CCCN1               ? "L-PEPTIDE LINKING" 
"C3 H7 N O3"    105.093 SER y SERINE          N[C@@H](CO)C(O)=O                ? "L-PEPTIDE LINKING" 
"C4 H9 N O3"    119.119 THR y THREONINE       C[C@@H](O)[C@H](N)C(O)=O         ? "L-PEPTIDE LINKING" 
"C11 H12 N2 O2" 204.225 TRP y TRYPTOPHAN      N[C@@H](Cc1c[nH]c2ccccc12)C(O)=O ? "L-PEPTIDE LINKING" 
"C9 H11 N O3"   181.189 TYR y TYROSINE        N[C@@H](Cc1ccc(O)cc1)C(O)=O      ? "L-PEPTIDE LINKING" 
"C5 H11 N O2"   117.146 VAL y VALINE          CC(C)[C@H](N)C(O)=O              ? "L-PEPTIDE LINKING" 
#
_citation.book_publisher          ?
_citation.country                 ?
_citation.id                      primary
_citation.journal_full            ?
_citation.journal_id_ASTM         ?
_citation.journal_id_CSD          ?
_citation.journal_id_ISSN         ?
_citation.journal_volume          ?
_citation.page_first              ?
_citation.page_last               ?
_citation.pdbx_database_id_DOI    ?
_citation.pdbx_database_id_PubMed ?
_citation.title                   ?
_citation.year                    ?
#
loop_
_citation_author.citation_id
_citation_author.name
_citation_author.ordinal
primary "Google DeepMind AlphaFold Team" 1 
primary "Isomorphic Labs Team"           2 
#
loop_
_entity.id
_entity.pdbx_description
_entity.type
1 . polymer 
2 . polymer 
3 . polymer 
#
loop_
_entity_poly.entity_id
_entity_poly.pdbx_strand_id
_entity_poly.type
1 A polypeptide(L) 
2 B polypeptide(L) 
3 C polypeptide(L) 
#
loop_
_entity_poly_seq.entity_id
_entity_poly_seq.hetero
_entity_poly_seq.mon_id
_entity_poly_seq.num
1 n ASN 1   
1 n THR 2   
1 n VAL 3   
1 n TYR 4   
1 n ASP 5   
1 n PRO 6   
1 n LEU 7   
1 n GLN 8   
1 n PRO 9   
1 n GLU 10  
1 n LEU 11  
1 n ASP 12  
1 n SER 13  
1 n PHE 14  
1 n LYS 15  
1 n GLU 16  
1 n GLU 17  
1 n LEU 18  
1 n ASP 19  
1 n LYS 20  
1 n TYR 21  
1 n PHE 22  
1 n LYS 23  
1 n ASN 24  
1 n HIS 25  
1 n THR 26  
1 n SER 27  
1 n PRO 28  
1 n ASP 29  
1 n VAL 30  
1 n ASP 31  
1 n LEU 32  
1 n GLY 33  
1 n ASP 34  
1 n ILE 35  
1 n SER 36  
1 n GLY 37  
1 n ILE 38  
1 n ASN 39  
1 n ALA 40  
1 n SER 41  
1 n VAL 42  
1 n VAL 43  
1 n ASN 44  
1 n ILE 45  
1 n GLN 46  
1 n LYS 47  
1 n GLU 48  
1 n ILE 49  
1 n ASP 50  
1 n ARG 51  
1 n LEU 52  
1 n ASN 53  
1 n GLU 54  
1 n VAL 55  
1 n ALA 56  
1 n LYS 57  
1 n ASN 58  
1 n LEU 59  
1 n ASN 60  
1 n GLU 61  
1 n SER 62  
1 n LEU 63  
1 n ILE 64  
1 n ASP 65  
1 n LEU 66  
1 n GLN 67  
1 n GLU 68  
1 n LEU 69  
1 n GLY 70  
1 n LYS 71  
1 n TYR 72  
1 n GLU 73  
1 n GLN 74  
1 n TYR 75  
1 n ILE 76  
1 n LYS 77  
1 n TRP 78  
1 n PRO 79  
1 n TRP 80  
1 n TYR 81  
1 n ILE 82  
1 n TRP 83  
1 n LEU 84  
1 n GLY 85  
1 n PHE 86  
1 n ILE 87  
1 n ALA 88  
1 n GLY 89  
1 n LEU 90  
1 n ILE 91  
1 n ALA 92  
1 n ILE 93  
1 n VAL 94  
1 n MET 95  
1 n VAL 96  
1 n THR 97  
1 n ILE 98  
1 n MET 99  
1 n LEU 100 
1 n CYS 101 
1 n CYS 102 
1 n MET 103 
1 n THR 104 
1 n SER 105 
1 n CYS 106 
1 n CYS 107 
1 n SER 108 
1 n CYS 109 
1 n LEU 110 
1 n LYS 111 
1 n GLY 112 
1 n CYS 113 
1 n CYS 114 
1 n SER 115 
1 n CYS 116 
1 n GLY 117 
1 n SER 118 
1 n CYS 119 
1 n CYS 120 
1 n LYS 121 
1 n PHE 122 
1 n ASP 123 
1 n GLU 124 
1 n ASP 125 
1 n ASP 126 
1 n SER 127 
1 n GLU 128 
1 n PRO 129 
1 n VAL 130 
1 n LEU 131 
1 n LYS 132 
1 n GLY 133 
1 n VAL 134 
1 n LYS 135 
1 n LEU 136 
1 n HIS 137 
1 n TYR 138 
1 n THR 139 
2 n ASN 1   
2 n THR 2   
2 n VAL 3   
2 n TYR 4   
2 n ASP 5   
2 n PRO 6   
2 n LEU 7   
2 n GLN 8   
2 n PRO 9   
2 n GLU 10  
2 n LEU 11  
2 n ASP 12  
2 n SER 13  
2 n PHE 14  
2 n LYS 15  
2 n GLU 16  
2 n GLU 17  
2 n LEU 18  
2 n ASP 19  
2 n LYS 20  
2 n TYR 21  
2 n PHE 22  
2 n LYS 23  
2 n ASN 24  
2 n HIS 25  
2 n THR 26  
2 n SER 27  
2 n PRO 28  
2 n ASP 29  
2 n VAL 30  
2 n ASP 31  
2 n LEU 32  
2 n GLY 33  
2 n ASP 34  
2 n ILE 35  
2 n SER 36  
2 n GLY 37  
2 n ILE 38  
2 n ASN 39  
2 n ALA 40  
2 n SER 41  
2 n VAL 42  
2 n VAL 43  
2 n ASN 44  
2 n ILE 45  
2 n GLN 46  
2 n LYS 47  
2 n GLU 48  
2 n ILE 49  
2 n ASP 50  
2 n ARG 51  
2 n LEU 52  
2 n ASN 53  
2 n GLU 54  
2 n VAL 55  
2 n ALA 56  
2 n LYS 57  
2 n ASN 58  
2 n LEU 59  
2 n ASN 60  
2 n GLU 61  
2 n SER 62  
2 n LEU 63  
2 n ILE 64  
2 n ASP 65  
2 n LEU 66  
2 n GLN 67  
2 n GLU 68  
2 n LEU 69  
2 n GLY 70  
2 n LYS 71  
2 n TYR 72  
2 n GLU 73  
2 n GLN 74  
2 n TYR 75  
2 n ILE 76  
2 n LYS 77  
2 n TRP 78  
2 n PRO 79  
2 n TRP 80  
2 n TYR 81  
2 n ILE 82  
2 n TRP 83  
2 n LEU 84  
2 n GLY 85  
2 n PHE 86  
2 n ILE 87  
2 n ALA 88  
2 n GLY 89  
2 n LEU 90  
2 n ILE 91  
2 n ALA 92  
2 n ILE 93  
2 n VAL 94  
2 n MET 95  
2 n VAL 96  
2 n THR 97  
2 n ILE 98  
2 n MET 99  
2 n LEU 100 
2 n CYS 101 
2 n CYS 102 
2 n MET 103 
2 n THR 104 
2 n SER 105 
2 n CYS 106 
2 n CYS 107 
2 n SER 108 
2 n CYS 109 
2 n LEU 110 
2 n LYS 111 
2 n GLY 112 
2 n CYS 113 
2 n CYS 114 
2 n SER 115 
2 n CYS 116 
2 n GLY 117 
2 n SER 118 
2 n CYS 119 
2 n CYS 120 
2 n LYS 121 
2 n PHE 122 
2 n ASP 123 
2 n GLU 124 
2 n ASP 125 
2 n ASP 126 
2 n SER 127 
2 n GLU 128 
2 n PRO 129 
2 n VAL 130 
2 n LEU 131 
2 n LYS 132 
2 n GLY 133 
2 n VAL 134 
2 n LYS 135 
2 n LEU 136 
2 n HIS 137 
2 n TYR 138 
2 n THR 139 
3 n ASN 1   
3 n THR 2   
3 n VAL 3   
3 n TYR 4   
3 n ASP 5   
3 n PRO 6   
3 n LEU 7   
3 n GLN 8   
3 n PRO 9   
3 n GLU 10  
3 n LEU 11  
3 n ASP 12  
3 n SER 13  
3 n PHE 14  
3 n LYS 15  
3 n GLU 16  
3 n GLU 17  
3 n LEU 18  
3 n ASP 19  
3 n LYS 20  
3 n TYR 21  
3 n PHE 22  
3 n LYS 23  
3 n ASN 24  
3 n HIS 25  
3 n THR 26  
3 n SER 27  
3 n PRO 28  
3 n ASP 29  
3 n VAL 30  
3 n ASP 31  
3 n LEU 32  
3 n GLY 33  
3 n ASP 34  
3 n ILE 35  
3 n SER 36  
3 n GLY 37  
3 n ILE 38  
3 n ASN 39  
3 n ALA 40  
3 n SER 41  
3 n VAL 42  
3 n VAL 43  
3 n ASN 44  
3 n ILE 45  
3 n GLN 46  
3 n LYS 47  
3 n GLU 48  
3 n ILE 49  
3 n ASP 50  
3 n ARG 51  
3 n LEU 52  
3 n ASN 53  
3 n GLU 54  
3 n VAL 55  
3 n ALA 56  
3 n LYS 57  
3 n ASN 58  
3 n LEU 59  
3 n ASN 60  
3 n GLU 61  
3 n SER 62  
3 n LEU 63  
3 n ILE 64  
3 n ASP 65  
3 n LEU 66  
3 n GLN 67  
3 n GLU 68  
3 n LEU 69  
3 n GLY 70  
3 n LYS 71  
3 n TYR 72  
3 n GLU 73  
3 n GLN 74  
3 n TYR 75  
3 n ILE 76  
3 n LYS 77  
3 n TRP 78  
3 n PRO 79  
3 n TRP 80  
3 n TYR 81  
3 n ILE 82  
3 n TRP 83  
3 n LEU 84  
3 n GLY 85  
3 n PHE 86  
3 n ILE 87  
3 n ALA 88  
3 n GLY 89  
3 n LEU 90  
3 n ILE 91  
3 n ALA 92  
3 n ILE 93  
3 n VAL 94  
3 n MET 95  
3 n VAL 96  
3 n THR 97  
3 n ILE 98  
3 n MET 99  
3 n LEU 100 
3 n CYS 101 
3 n CYS 102 
3 n MET 103 
3 n THR 104 
3 n SER 105 
3 n CYS 106 
3 n CYS 107 
3 n SER 108 
3 n CYS 109 
3 n LEU 110 
3 n LYS 111 
3 n GLY 112 
3 n CYS 113 
3 n CYS 114 
3 n SER 115 
3 n CYS 116 
3 n GLY 117 
3 n SER 118 
3 n CYS 119 
3 n CYS 120 
3 n LYS 121 
3 n PHE 122 
3 n ASP 123 
3 n GLU 124 
3 n ASP 125 
3 n ASP 126 
3 n SER 127 
3 n GLU 128 
3 n PRO 129 
3 n VAL 130 
3 n LEU 131 
3 n LYS 132 
3 n GLY 133 
3 n VAL 134 
3 n LYS 135 
3 n LEU 136 
3 n HIS 137 
3 n TYR 138 
3 n THR 139 
#
_ma_data.content_type "model coordinates"
_ma_data.id           1
_ma_data.name         Model
#
_ma_model_list.data_id          1
_ma_model_list.model_group_id   1
_ma_model_list.model_group_name "AlphaFold-beta-20231127 (729bbc29-8a2e-4b22-8e2a-50ca55a8b71c @ 2024-05-11 00:40:58)"
_ma_model_list.model_id         1
_ma_model_list.model_name       "Top ranked model"
_ma_model_list.model_type       "Ab initio model"
_ma_model_list.ordinal_id       1
#
loop_
_ma_protocol_step.method_type
_ma_protocol_step.ordinal_id
_ma_protocol_step.protocol_id
_ma_protocol_step.step_id
"coevolution MSA" 1 1 1 
"template search" 2 1 2 
modeling          3 1 3 
#
loop_
_ma_qa_metric.id
_ma_qa_metric.mode
_ma_qa_metric.name
_ma_qa_metric.software_group_id
_ma_qa_metric.type
1 global pLDDT 1 pLDDT 
2 local  pLDDT 1 pLDDT 
#
_ma_qa_metric_global.metric_id    1
_ma_qa_metric_global.metric_value 51.60
_ma_qa_metric_global.model_id     1
_ma_qa_metric_global.ordinal_id   1
#
_ma_software_group.group_id    1
_ma_software_group.ordinal_id  1
_ma_software_group.software_id 1
#
loop_
_ma_target_entity.data_id
_ma_target_entity.entity_id
_ma_target_entity.origin
1 1 . 
1 2 . 
1 3 . 
#
loop_
_ma_target_entity_instance.asym_id
_ma_target_entity_instance.details
_ma_target_entity_instance.entity_id
A . 1 
B . 2 
C . 3 
#
loop_
_pdbx_data_usage.details
_pdbx_data_usage.id
_pdbx_data_usage.type
_pdbx_data_usage.url
;NON-COMMERCIAL USE ONLY, BY USING THIS FILE YOU AGREE TO THE TERMS OF USE FOUND
AT alphafoldserver.com/output-terms.
;
1 license    ? 
;THE INFORMATION IS NOT INTENDED FOR, HAS NOT BEEN VALIDATED FOR, AND IS NOT
APPROVED FOR CLINICAL USE. IT SHOULD NOT BE USED FOR CLINICAL PURPOSE OR RELIED
ON FOR MEDICAL OR OTHER PROFESSIONAL ADVICE. IT IS THEORETICAL MODELLING ONLY
AND CAUTION SHOULD BE EXERCISED IN ITS USE. IT IS PROVIDED "AS-IS" WITHOUT ANY
WARRANTY OF ANY KIND, WHETHER EXPRESSED OR IMPLIED. NO WARRANTY IS GIVEN THAT
USE OF THE INFORMATION SHALL NOT INFRINGE THE RIGHTS OF ANY THIRD PARTY.
;
2 disclaimer ? 
#
loop_
_pdbx_poly_seq_scheme.asym_id
_pdbx_poly_seq_scheme.auth_seq_num
_pdbx_poly_seq_scheme.entity_id
_pdbx_poly_seq_scheme.hetero
_pdbx_poly_seq_scheme.mon_id
_pdbx_poly_seq_scheme.pdb_ins_code
_pdbx_poly_seq_scheme.pdb_seq_num
_pdbx_poly_seq_scheme.pdb_strand_id
_pdbx_poly_seq_scheme.seq_id
A 1   1 n ASN . 1   A 1   
A 2   1 n THR . 2   A 2   
A 3   1 n VAL . 3   A 3   
A 4   1 n TYR . 4   A 4   
A 5   1 n ASP . 5   A 5   
A 6   1 n PRO . 6   A 6   
A 7   1 n LEU . 7   A 7   
A 8   1 n GLN . 8   A 8   
A 9   1 n PRO . 9   A 9   
A 10  1 n GLU . 10  A 10  
A 11  1 n LEU . 11  A 11  
A 12  1 n ASP . 12  A 12  
A 13  1 n SER . 13  A 13  
A 14  1 n PHE . 14  A 14  
A 15  1 n LYS . 15  A 15  
A 16  1 n GLU . 16  A 16  
A 17  1 n GLU . 17  A 17  
A 18  1 n LEU . 18  A 18  
A 19  1 n ASP . 19  A 19  
A 20  1 n LYS . 20  A 20  
A 21  1 n TYR . 21  A 21  
A 22  1 n PHE . 22  A 22  
A 23  1 n LYS . 23  A 23  
A 24  1 n ASN . 24  A 24  
A 25  1 n HIS . 25  A 25  
A 26  1 n THR . 26  A 26  
A 27  1 n SER . 27  A 27  
A 28  1 n PRO . 28  A 28  
A 29  1 n ASP . 29  A 29  
A 30  1 n VAL . 30  A 30  
A 31  1 n ASP . 31  A 31  
A 32  1 n LEU . 32  A 32  
A 33  1 n GLY . 33  A 33  
A 34  1 n ASP . 34  A 34  
A 35  1 n ILE . 35  A 35  
A 36  1 n SER . 36  A 36  
A 37  1 n GLY . 37  A 37  
A 38  1 n ILE . 38  A 38  
A 39  1 n ASN . 39  A 39  
A 40  1 n ALA . 40  A 40  
A 41  1 n SER . 41  A 41  
A 42  1 n VAL . 42  A 42  
A 43  1 n VAL . 43  A 43  
A 44  1 n ASN . 44  A 44  
A 45  1 n ILE . 45  A 45  
A 46  1 n GLN . 46  A 46  
A 47  1 n LYS . 47  A 47  
A 48  1 n GLU . 48  A 48  
A 49  1 n ILE . 49  A 49  
A 50  1 n ASP . 50  A 50  
A 51  1 n ARG . 51  A 51  
A 52  1 n LEU . 52  A 52  
A 53  1 n ASN . 53  A 53  
A 54  1 n GLU . 54  A 54  
A 55  1 n VAL . 55  A 55  
A 56  1 n ALA . 56  A 56  
A 57  1 n LYS . 57  A 57  
A 58  1 n ASN . 58  A 58  
A 59  1 n LEU . 59  A 59  
A 60  1 n ASN . 60  A 60  
A 61  1 n GLU . 61  A 61  
A 62  1 n SER . 62  A 62  
A 63  1 n LEU . 63  A 63  
A 64  1 n ILE . 64  A 64  
A 65  1 n ASP . 65  A 65  
A 66  1 n LEU . 66  A 66  
A 67  1 n GLN . 67  A 67  
A 68  1 n GLU . 68  A 68  
A 69  1 n LEU . 69  A 69  
A 70  1 n GLY . 70  A 70  
A 71  1 n LYS . 71  A 71  
A 72  1 n TYR . 72  A 72  
A 73  1 n GLU . 73  A 73  
A 74  1 n GLN . 74  A 74  
A 75  1 n TYR . 75  A 75  
A 76  1 n ILE . 76  A 76  
A 77  1 n LYS . 77  A 77  
A 78  1 n TRP . 78  A 78  
A 79  1 n PRO . 79  A 79  
A 80  1 n TRP . 80  A 80  
A 81  1 n TYR . 81  A 81  
A 82  1 n ILE . 82  A 82  
A 83  1 n TRP . 83  A 83  
A 84  1 n LEU . 84  A 84  
A 85  1 n GLY . 85  A 85  
A 86  1 n PHE . 86  A 86  
A 87  1 n ILE . 87  A 87  
A 88  1 n ALA . 88  A 88  
A 89  1 n GLY . 89  A 89  
A 90  1 n LEU . 90  A 90  
A 91  1 n ILE . 91  A 91  
A 92  1 n ALA . 92  A 92  
A 93  1 n ILE . 93  A 93  
A 94  1 n VAL . 94  A 94  
A 95  1 n MET . 95  A 95  
A 96  1 n VAL . 96  A 96  
A 97  1 n THR . 97  A 97  
A 98  1 n ILE . 98  A 98  
A 99  1 n MET . 99  A 99  
A 100 1 n LEU . 100 A 100 
A 101 1 n CYS . 101 A 101 
A 102 1 n CYS . 102 A 102 
A 103 1 n MET . 103 A 103 
A 104 1 n THR . 104 A 104 
A 105 1 n SER . 105 A 105 
A 106 1 n CYS . 106 A 106 
A 107 1 n CYS . 107 A 107 
A 108 1 n SER . 108 A 108 
A 109 1 n CYS . 109 A 109 
A 110 1 n LEU . 110 A 110 
A 111 1 n LYS . 111 A 111 
A 112 1 n GLY . 112 A 112 
A 113 1 n CYS . 113 A 113 
A 114 1 n CYS . 114 A 114 
A 115 1 n SER . 115 A 115 
A 116 1 n CYS . 116 A 116 
A 117 1 n GLY . 117 A 117 
A 118 1 n SER . 118 A 118 
A 119 1 n CYS . 119 A 119 
A 120 1 n CYS . 120 A 120 
A 121 1 n LYS . 121 A 121 
A 122 1 n PHE . 122 A 122 
A 123 1 n ASP . 123 A 123 
A 124 1 n GLU . 124 A 124 
A 125 1 n ASP . 125 A 125 
A 126 1 n ASP . 126 A 126 
A 127 1 n SER . 127 A 127 
A 128 1 n GLU . 128 A 128 
A 129 1 n PRO . 129 A 129 
A 130 1 n VAL . 130 A 130 
A 131 1 n LEU . 131 A 131 
A 132 1 n LYS . 132 A 132 
A 133 1 n GLY . 133 A 133 
A 134 1 n VAL . 134 A 134 
A 135 1 n LYS . 135 A 135 
A 136 1 n LEU . 136 A 136 
A 137 1 n HIS . 137 A 137 
A 138 1 n TYR . 138 A 138 
A 139 1 n THR . 139 A 139 
B 1   2 n ASN . 1   B 1   
B 2   2 n THR . 2   B 2   
B 3   2 n VAL . 3   B 3   
B 4   2 n TYR . 4   B 4   
B 5   2 n ASP . 5   B 5   
B 6   2 n PRO . 6   B 6   
B 7   2 n LEU . 7   B 7   
B 8   2 n GLN . 8   B 8   
B 9   2 n PRO . 9   B 9   
B 10  2 n GLU . 10  B 10  
B 11  2 n LEU . 11  B 11  
B 12  2 n ASP . 12  B 12  
B 13  2 n SER . 13  B 13  
B 14  2 n PHE . 14  B 14  
B 15  2 n LYS . 15  B 15  
B 16  2 n GLU . 16  B 16  
B 17  2 n GLU . 17  B 17  
B 18  2 n LEU . 18  B 18  
B 19  2 n ASP . 19  B 19  
B 20  2 n LYS . 20  B 20  
B 21  2 n TYR . 21  B 21  
B 22  2 n PHE . 22  B 22  
B 23  2 n LYS . 23  B 23  
B 24  2 n ASN . 24  B 24  
B 25  2 n HIS . 25  B 25  
B 26  2 n THR . 26  B 26  
B 27  2 n SER . 27  B 27  
B 28  2 n PRO . 28  B 28  
B 29  2 n ASP . 29  B 29  
B 30  2 n VAL . 30  B 30  
B 31  2 n ASP . 31  B 31  
B 32  2 n LEU . 32  B 32  
B 33  2 n GLY . 33  B 33  
B 34  2 n ASP . 34  B 34  
B 35  2 n ILE . 35  B 35  
B 36  2 n SER . 36  B 36  
B 37  2 n GLY . 37  B 37  
B 38  2 n ILE . 38  B 38  
B 39  2 n ASN . 39  B 39  
B 40  2 n ALA . 40  B 40  
B 41  2 n SER . 41  B 41  
B 42  2 n VAL . 42  B 42  
B 43  2 n VAL . 43  B 43  
B 44  2 n ASN . 44  B 44  
B 45  2 n ILE . 45  B 45  
B 46  2 n GLN . 46  B 46  
B 47  2 n LYS . 47  B 47  
B 48  2 n GLU . 48  B 48  
B 49  2 n ILE . 49  B 49  
B 50  2 n ASP . 50  B 50  
B 51  2 n ARG . 51  B 51  
B 52  2 n LEU . 52  B 52  
B 53  2 n ASN . 53  B 53  
B 54  2 n GLU . 54  B 54  
B 55  2 n VAL . 55  B 55  
B 56  2 n ALA . 56  B 56  
B 57  2 n LYS . 57  B 57  
B 58  2 n ASN . 58  B 58  
B 59  2 n LEU . 59  B 59  
B 60  2 n ASN . 60  B 60  
B 61  2 n GLU . 61  B 61  
B 62  2 n SER . 62  B 62  
B 63  2 n LEU . 63  B 63  
B 64  2 n ILE . 64  B 64  
B 65  2 n ASP . 65  B 65  
B 66  2 n LEU . 66  B 66  
B 67  2 n GLN . 67  B 67  
B 68  2 n GLU . 68  B 68  
B 69  2 n LEU . 69  B 69  
B 70  2 n GLY . 70  B 70  
B 71  2 n LYS . 71  B 71  
B 72  2 n TYR . 72  B 72  
B 73  2 n GLU . 73  B 73  
B 74  2 n GLN . 74  B 74  
B 75  2 n TYR . 75  B 75  
B 76  2 n ILE . 76  B 76  
B 77  2 n LYS . 77  B 77  
B 78  2 n TRP . 78  B 78  
B 79  2 n PRO . 79  B 79  
B 80  2 n TRP . 80  B 80  
B 81  2 n TYR . 81  B 81  
B 82  2 n ILE . 82  B 82  
B 83  2 n TRP . 83  B 83  
B 84  2 n LEU . 84  B 84  
B 85  2 n GLY . 85  B 85  
B 86  2 n PHE . 86  B 86  
B 87  2 n ILE . 87  B 87  
B 88  2 n ALA . 88  B 88  
B 89  2 n GLY . 89  B 89  
B 90  2 n LEU . 90  B 90  
B 91  2 n ILE . 91  B 91  
B 92  2 n ALA . 92  B 92  
B 93  2 n ILE . 93  B 93  
B 94  2 n VAL . 94  B 94  
B 95  2 n MET . 95  B 95  
B 96  2 n VAL . 96  B 96  
B 97  2 n THR . 97  B 97  
B 98  2 n ILE . 98  B 98  
B 99  2 n MET . 99  B 99  
B 100 2 n LEU . 100 B 100 
B 101 2 n CYS . 101 B 101 
B 102 2 n CYS . 102 B 102 
B 103 2 n MET . 103 B 103 
B 104 2 n THR . 104 B 104 
B 105 2 n SER . 105 B 105 
B 106 2 n CYS . 106 B 106 
B 107 2 n CYS . 107 B 107 
B 108 2 n SER . 108 B 108 
B 109 2 n CYS . 109 B 109 
B 110 2 n LEU . 110 B 110 
B 111 2 n LYS . 111 B 111 
B 112 2 n GLY . 112 B 112 
B 113 2 n CYS . 113 B 113 
B 114 2 n CYS . 114 B 114 
B 115 2 n SER . 115 B 115 
B 116 2 n CYS . 116 B 116 
B 117 2 n GLY . 117 B 117 
B 118 2 n SER . 118 B 118 
B 119 2 n CYS . 119 B 119 
B 120 2 n CYS . 120 B 120 
B 121 2 n LYS . 121 B 121 
B 122 2 n PHE . 122 B 122 
B 123 2 n ASP . 123 B 123 
B 124 2 n GLU . 124 B 124 
B 125 2 n ASP . 125 B 125 
B 126 2 n ASP . 126 B 126 
B 127 2 n SER . 127 B 127 
B 128 2 n GLU . 128 B 128 
B 129 2 n PRO . 129 B 129 
B 130 2 n VAL . 130 B 130 
B 131 2 n LEU . 131 B 131 
B 132 2 n LYS . 132 B 132 
B 133 2 n GLY . 133 B 133 
B 134 2 n VAL . 134 B 134 
B 135 2 n LYS . 135 B 135 
B 136 2 n LEU . 136 B 136 
B 137 2 n HIS . 137 B 137 
B 138 2 n TYR . 138 B 138 
B 139 2 n THR . 139 B 139 
C 1   3 n ASN . 1   C 1   
C 2   3 n THR . 2   C 2   
C 3   3 n VAL . 3   C 3   
C 4   3 n TYR . 4   C 4   
C 5   3 n ASP . 5   C 5   
C 6   3 n PRO . 6   C 6   
C 7   3 n LEU . 7   C 7   
C 8   3 n GLN . 8   C 8   
C 9   3 n PRO . 9   C 9   
C 10  3 n GLU . 10  C 10  
C 11  3 n LEU . 11  C 11  
C 12  3 n ASP . 12  C 12  
C 13  3 n SER . 13  C 13  
C 14  3 n PHE . 14  C 14  
C 15  3 n LYS . 15  C 15  
C 16  3 n GLU . 16  C 16  
C 17  3 n GLU . 17  C 17  
C 18  3 n LEU . 18  C 18  
C 19  3 n ASP . 19  C 19  
C 20  3 n LYS . 20  C 20  
C 21  3 n TYR . 21  C 21  
C 22  3 n PHE . 22  C 22  
C 23  3 n LYS . 23  C 23  
C 24  3 n ASN . 24  C 24  
C 25  3 n HIS . 25  C 25  
C 26  3 n THR . 26  C 26  
C 27  3 n SER . 27  C 27  
C 28  3 n PRO . 28  C 28  
C 29  3 n ASP . 29  C 29  
C 30  3 n VAL . 30  C 30  
C 31  3 n ASP . 31  C 31  
C 32  3 n LEU . 32  C 32  
C 33  3 n GLY . 33  C 33  
C 34  3 n ASP . 34  C 34  
C 35  3 n ILE . 35  C 35  
C 36  3 n SER . 36  C 36  
C 37  3 n GLY . 37  C 37  
C 38  3 n ILE . 38  C 38  
C 39  3 n ASN . 39  C 39  
C 40  3 n ALA . 40  C 40  
C 41  3 n SER . 41  C 41  
C 42  3 n VAL . 42  C 42  
C 43  3 n VAL . 43  C 43  
C 44  3 n ASN . 44  C 44  
C 45  3 n ILE . 45  C 45  
C 46  3 n GLN . 46  C 46  
C 47  3 n LYS . 47  C 47  
C 48  3 n GLU . 48  C 48  
C 49  3 n ILE . 49  C 49  
C 50  3 n ASP . 50  C 50  
C 51  3 n ARG . 51  C 51  
C 52  3 n LEU . 52  C 52  
C 53  3 n ASN . 53  C 53  
C 54  3 n GLU . 54  C 54  
C 55  3 n VAL . 55  C 55  
C 56  3 n ALA . 56  C 56  
C 57  3 n LYS . 57  C 57  
C 58  3 n ASN . 58  C 58  
C 59  3 n LEU . 59  C 59  
C 60  3 n ASN . 60  C 60  
C 61  3 n GLU . 61  C 61  
C 62  3 n SER . 62  C 62  
C 63  3 n LEU . 63  C 63  
C 64  3 n ILE . 64  C 64  
C 65  3 n ASP . 65  C 65  
C 66  3 n LEU . 66  C 66  
C 67  3 n GLN . 67  C 67  
C 68  3 n GLU . 68  C 68  
C 69  3 n LEU . 69  C 69  
C 70  3 n GLY . 70  C 70  
C 71  3 n LYS . 71  C 71  
C 72  3 n TYR . 72  C 72  
C 73  3 n GLU . 73  C 73  
C 74  3 n GLN . 74  C 74  
C 75  3 n TYR . 75  C 75  
C 76  3 n ILE . 76  C 76  
C 77  3 n LYS . 77  C 77  
C 78  3 n TRP . 78  C 78  
C 79  3 n PRO . 79  C 79  
C 80  3 n TRP . 80  C 80  
C 81  3 n TYR . 81  C 81  
C 82  3 n ILE . 82  C 82  
C 83  3 n TRP . 83  C 83  
C 84  3 n LEU . 84  C 84  
C 85  3 n GLY . 85  C 85  
C 86  3 n PHE . 86  C 86  
C 87  3 n ILE . 87  C 87  
C 88  3 n ALA . 88  C 88  
C 89  3 n GLY . 89  C 89  
C 90  3 n LEU . 90  C 90  
C 91  3 n ILE . 91  C 91  
C 92  3 n ALA . 92  C 92  
C 93  3 n ILE . 93  C 93  
C 94  3 n VAL . 94  C 94  
C 95  3 n MET . 95  C 95  
C 96  3 n VAL . 96  C 96  
C 97  3 n THR . 97  C 97  
C 98  3 n ILE . 98  C 98  
C 99  3 n MET . 99  C 99  
C 100 3 n LEU . 100 C 100 
C 101 3 n CYS . 101 C 101 
C 102 3 n CYS . 102 C 102 
C 103 3 n MET . 103 C 103 
C 104 3 n THR . 104 C 104 
C 105 3 n SER . 105 C 105 
C 106 3 n CYS . 106 C 106 
C 107 3 n CYS . 107 C 107 
C 108 3 n SER . 108 C 108 
C 109 3 n CYS . 109 C 109 
C 110 3 n LEU . 110 C 110 
C 111 3 n LYS . 111 C 111 
C 112 3 n GLY . 112 C 112 
C 113 3 n CYS . 113 C 113 
C 114 3 n CYS . 114 C 114 
C 115 3 n SER . 115 C 115 
C 116 3 n CYS . 116 C 116 
C 117 3 n GLY . 117 C 117 
C 118 3 n SER . 118 C 118 
C 119 3 n CYS . 119 C 119 
C 120 3 n CYS . 120 C 120 
C 121 3 n LYS . 121 C 121 
C 122 3 n PHE . 122 C 122 
C 123 3 n ASP . 123 C 123 
C 124 3 n GLU . 124 C 124 
C 125 3 n ASP . 125 C 125 
C 126 3 n ASP . 126 C 126 
C 127 3 n SER . 127 C 127 
C 128 3 n GLU . 128 C 128 
C 129 3 n PRO . 129 C 129 
C 130 3 n VAL . 130 C 130 
C 131 3 n LEU . 131 C 131 
C 132 3 n LYS . 132 C 132 
C 133 3 n GLY . 133 C 133 
C 134 3 n VAL . 134 C 134 
C 135 3 n LYS . 135 C 135 
C 136 3 n LEU . 136 C 136 
C 137 3 n HIS . 137 C 137 
C 138 3 n TYR . 138 C 138 
C 139 3 n THR . 139 C 139 
#
_software.classification other
_software.date           ?
_software.description    "Structure prediction"
_software.name           AlphaFold
_software.pdbx_ordinal   1
_software.type           package
_software.version        "AlphaFold-beta-20231127 (729bbc29-8a2e-4b22-8e2a-50ca55a8b71c @ 2024-05-11 00:40:58)"
#
loop_
_struct_asym.entity_id
_struct_asym.id
1 A 
2 B 
3 C 
#
loop_
_atom_site.group_PDB
_atom_site.id
_atom_site.type_symbol
_atom_site.label_atom_id
_atom_site.label_alt_id
_atom_site.label_comp_id
_atom_site.label_asym_id
_atom_site.label_entity_id
_atom_site.label_seq_id
_atom_site.pdbx_PDB_ins_code
_atom_site.Cartn_x
_atom_site.Cartn_y
_atom_site.Cartn_z
_atom_site.occupancy
_atom_site.B_iso_or_equiv
_atom_site.auth_seq_id
_atom_site.auth_asym_id
_atom_site.pdbx_PDB_model_num
ATOM 1    N N   . ASN A 1 1   ? -62.715 -65.881 -61.557 1.00 31.74 1   A 1 
ATOM 2    C CA  . ASN A 1 1   ? -61.257 -65.684 -61.544 1.00 36.71 1   A 1 
ATOM 3    C C   . ASN A 1 1   ? -60.977 -64.325 -60.921 1.00 35.98 1   A 1 
ATOM 4    O O   . ASN A 1 1   ? -60.996 -63.330 -61.639 1.00 33.79 1   A 1 
ATOM 5    C CB  . ASN A 1 1   ? -60.671 -65.788 -62.964 1.00 37.42 1   A 1 
ATOM 6    C CG  . ASN A 1 1   ? -60.571 -67.232 -63.418 1.00 32.97 1   A 1 
ATOM 7    O OD1 . ASN A 1 1   ? -60.884 -68.148 -62.678 1.00 30.08 1   A 1 
ATOM 8    N ND2 . ASN A 1 1   ? -60.161 -67.472 -64.637 1.00 29.35 1   A 1 
ATOM 9    N N   . THR A 1 2   ? -60.858 -64.322 -59.684 1.00 35.95 2   A 1 
ATOM 10   C CA  . THR A 1 2   ? -60.275 -63.182 -58.982 1.00 38.91 2   A 1 
ATOM 11   C C   . THR A 1 2   ? -58.832 -63.102 -59.471 1.00 37.99 2   A 1 
ATOM 12   O O   . THR A 1 2   ? -58.016 -63.949 -59.113 1.00 35.88 2   A 1 
ATOM 13   C CB  . THR A 1 2   ? -60.318 -63.405 -57.466 1.00 37.93 2   A 1 
ATOM 14   O OG1 . THR A 1 2   ? -60.090 -64.767 -57.151 1.00 33.94 2   A 1 
ATOM 15   C CG2 . THR A 1 2   ? -61.695 -63.050 -56.901 1.00 34.15 2   A 1 
ATOM 16   N N   . VAL A 1 3   ? -58.573 -62.161 -60.377 1.00 38.25 3   A 1 
ATOM 17   C CA  . VAL A 1 3   ? -57.206 -61.850 -60.782 1.00 41.09 3   A 1 
ATOM 18   C C   . VAL A 1 3   ? -56.588 -61.249 -59.526 1.00 40.34 3   A 1 
ATOM 19   O O   . VAL A 1 3   ? -56.862 -60.107 -59.191 1.00 38.65 3   A 1 
ATOM 20   C CB  . VAL A 1 3   ? -57.168 -60.893 -61.993 1.00 39.73 3   A 1 
ATOM 21   C CG1 . VAL A 1 3   ? -55.731 -60.603 -62.423 1.00 34.98 3   A 1 
ATOM 22   C CG2 . VAL A 1 3   ? -57.909 -61.506 -63.199 1.00 36.74 3   A 1 
ATOM 23   N N   . TYR A 1 4   ? -55.887 -62.093 -58.781 1.00 36.15 4   A 1 
ATOM 24   C CA  . TYR A 1 4   ? -54.985 -61.620 -57.749 1.00 38.35 4   A 1 
ATOM 25   C C   . TYR A 1 4   ? -53.966 -60.769 -58.478 1.00 38.27 4   A 1 
ATOM 26   O O   . TYR A 1 4   ? -53.105 -61.311 -59.165 1.00 36.83 4   A 1 
ATOM 27   C CB  . TYR A 1 4   ? -54.321 -62.800 -57.031 1.00 37.92 4   A 1 
ATOM 28   C CG  . TYR A 1 4   ? -55.103 -63.330 -55.854 1.00 34.18 4   A 1 
ATOM 29   C CD1 . TYR A 1 4   ? -54.820 -62.840 -54.559 1.00 31.23 4   A 1 
ATOM 30   C CD2 . TYR A 1 4   ? -56.107 -64.297 -56.023 1.00 30.73 4   A 1 
ATOM 31   C CE1 . TYR A 1 4   ? -55.523 -63.322 -53.445 1.00 27.69 4   A 1 
ATOM 32   C CE2 . TYR A 1 4   ? -56.826 -64.777 -54.915 1.00 29.18 4   A 1 
ATOM 33   C CZ  . TYR A 1 4   ? -56.530 -64.296 -53.617 1.00 29.95 4   A 1 
ATOM 34   O OH  . TYR A 1 4   ? -57.224 -64.763 -52.531 1.00 29.67 4   A 1 
ATOM 35   N N   . ASP A 1 5   ? -54.155 -59.470 -58.463 1.00 43.09 5   A 1 
ATOM 36   C CA  . ASP A 1 5   ? -53.314 -58.548 -59.202 1.00 45.20 5   A 1 
ATOM 37   C C   . ASP A 1 5   ? -51.906 -58.668 -58.601 1.00 43.13 5   A 1 
ATOM 38   O O   . ASP A 1 5   ? -51.727 -58.342 -57.424 1.00 42.43 5   A 1 
ATOM 39   C CB  . ASP A 1 5   ? -53.918 -57.141 -59.153 1.00 44.93 5   A 1 
ATOM 40   C CG  . ASP A 1 5   ? -53.646 -56.348 -60.433 1.00 40.55 5   A 1 
ATOM 41   O OD1 . ASP A 1 5   ? -52.647 -56.667 -61.115 1.00 38.46 5   A 1 
ATOM 42   O OD2 . ASP A 1 5   ? -54.469 -55.457 -60.730 1.00 37.51 5   A 1 
ATOM 43   N N   . PRO A 1 6   ? -50.941 -59.267 -59.333 1.00 45.12 6   A 1 
ATOM 44   C CA  . PRO A 1 6   ? -49.681 -59.703 -58.728 1.00 46.04 6   A 1 
ATOM 45   C C   . PRO A 1 6   ? -48.832 -58.519 -58.254 1.00 45.23 6   A 1 
ATOM 46   O O   . PRO A 1 6   ? -47.883 -58.691 -57.502 1.00 43.59 6   A 1 
ATOM 47   C CB  . PRO A 1 6   ? -48.985 -60.537 -59.818 1.00 44.13 6   A 1 
ATOM 48   C CG  . PRO A 1 6   ? -49.552 -59.963 -61.119 1.00 43.01 6   A 1 
ATOM 49   C CD  . PRO A 1 6   ? -50.976 -59.583 -60.747 1.00 45.67 6   A 1 
ATOM 50   N N   . LEU A 1 7   ? -49.187 -57.318 -58.674 1.00 46.16 7   A 1 
ATOM 51   C CA  . LEU A 1 7   ? -48.515 -56.070 -58.315 1.00 46.95 7   A 1 
ATOM 52   C C   . LEU A 1 7   ? -48.914 -55.525 -56.951 1.00 45.85 7   A 1 
ATOM 53   O O   . LEU A 1 7   ? -48.119 -54.828 -56.321 1.00 44.13 7   A 1 
ATOM 54   C CB  . LEU A 1 7   ? -48.840 -55.062 -59.410 1.00 45.93 7   A 1 
ATOM 55   C CG  . LEU A 1 7   ? -47.958 -55.311 -60.631 1.00 42.02 7   A 1 
ATOM 56   C CD1 . LEU A 1 7   ? -48.743 -55.154 -61.910 1.00 38.81 7   A 1 
ATOM 57   C CD2 . LEU A 1 7   ? -46.756 -54.369 -60.584 1.00 40.68 7   A 1 
ATOM 58   N N   . GLN A 1 8   ? -50.130 -55.845 -56.502 1.00 45.03 8   A 1 
ATOM 59   C CA  . GLN A 1 8   ? -50.601 -55.334 -55.217 1.00 46.61 8   A 1 
ATOM 60   C C   . GLN A 1 8   ? -49.716 -55.780 -54.041 1.00 46.05 8   A 1 
ATOM 61   O O   . GLN A 1 8   ? -49.326 -54.928 -53.239 1.00 45.40 8   A 1 
ATOM 62   C CB  . GLN A 1 8   ? -52.078 -55.707 -55.053 1.00 45.89 8   A 1 
ATOM 63   C CG  . GLN A 1 8   ? -52.804 -54.676 -54.189 1.00 42.04 8   A 1 
ATOM 64   C CD  . GLN A 1 8   ? -54.323 -54.827 -54.226 1.00 38.91 8   A 1 
ATOM 65   O OE1 . GLN A 1 8   ? -54.878 -55.845 -54.581 1.00 37.47 8   A 1 
ATOM 66   N NE2 . GLN A 1 8   ? -55.049 -53.795 -53.847 1.00 36.53 8   A 1 
ATOM 67   N N   . PRO A 1 9   ? -49.302 -57.059 -53.975 1.00 52.42 9   A 1 
ATOM 68   C CA  . PRO A 1 9   ? -48.380 -57.480 -52.912 1.00 53.26 9   A 1 
ATOM 69   C C   . PRO A 1 9   ? -46.973 -56.872 -53.059 1.00 52.71 9   A 1 
ATOM 70   O O   . PRO A 1 9   ? -46.325 -56.647 -52.049 1.00 51.41 9   A 1 
ATOM 71   C CB  . PRO A 1 9   ? -48.356 -59.019 -52.977 1.00 52.21 9   A 1 
ATOM 72   C CG  . PRO A 1 9   ? -48.754 -59.329 -54.419 1.00 51.59 9   A 1 
ATOM 73   C CD  . PRO A 1 9   ? -49.734 -58.209 -54.763 1.00 53.35 9   A 1 
ATOM 74   N N   . GLU A 1 10  ? -46.504 -56.610 -54.284 1.00 50.33 10  A 1 
ATOM 75   C CA  . GLU A 1 10  ? -45.213 -55.929 -54.465 1.00 51.52 10  A 1 
ATOM 76   C C   . GLU A 1 10  ? -45.288 -54.458 -54.032 1.00 50.61 10  A 1 
ATOM 77   O O   . GLU A 1 10  ? -44.377 -53.972 -53.362 1.00 50.75 10  A 1 
ATOM 78   C CB  . GLU A 1 10  ? -44.716 -56.036 -55.915 1.00 50.63 10  A 1 
ATOM 79   C CG  . GLU A 1 10  ? -44.180 -57.433 -56.269 1.00 46.02 10  A 1 
ATOM 80   C CD  . GLU A 1 10  ? -43.374 -57.466 -57.581 1.00 43.50 10  A 1 
ATOM 81   O OE1 . GLU A 1 10  ? -42.585 -58.428 -57.748 1.00 39.04 10  A 1 
ATOM 82   O OE2 . GLU A 1 10  ? -43.526 -56.544 -58.413 1.00 41.44 10  A 1 
ATOM 83   N N   . LEU A 1 11  ? -46.384 -53.767 -54.325 1.00 49.32 11  A 1 
ATOM 84   C CA  . LEU A 1 11  ? -46.621 -52.399 -53.853 1.00 49.03 11  A 1 
ATOM 85   C C   . LEU A 1 11  ? -46.748 -52.326 -52.329 1.00 48.74 11  A 1 
ATOM 86   O O   . LEU A 1 11  ? -46.138 -51.455 -51.717 1.00 48.41 11  A 1 
ATOM 87   C CB  . LEU A 1 11  ? -47.890 -51.848 -54.522 1.00 48.76 11  A 1 
ATOM 88   C CG  . LEU A 1 11  ? -47.606 -51.242 -55.899 1.00 46.18 11  A 1 
ATOM 89   C CD1 . LEU A 1 11  ? -48.906 -51.170 -56.706 1.00 42.73 11  A 1 
ATOM 90   C CD2 . LEU A 1 11  ? -47.057 -49.812 -55.755 1.00 45.57 11  A 1 
ATOM 91   N N   . ASP A 1 12  ? -47.480 -53.271 -51.740 1.00 57.99 12  A 1 
ATOM 92   C CA  . ASP A 1 12  ? -47.599 -53.325 -50.280 1.00 59.26 12  A 1 
ATOM 93   C C   . ASP A 1 12  ? -46.249 -53.624 -49.611 1.00 57.50 12  A 1 
ATOM 94   O O   . ASP A 1 12  ? -45.882 -52.966 -48.630 1.00 57.34 12  A 1 
ATOM 95   C CB  . ASP A 1 12  ? -48.653 -54.374 -49.877 1.00 58.53 12  A 1 
ATOM 96   C CG  . ASP A 1 12  ? -50.107 -53.927 -50.097 1.00 56.39 12  A 1 
ATOM 97   O OD1 . ASP A 1 12  ? -50.367 -52.703 -50.094 1.00 51.19 12  A 1 
ATOM 98   O OD2 . ASP A 1 12  ? -50.972 -54.822 -50.183 1.00 51.92 12  A 1 
ATOM 99   N N   . SER A 1 13  ? -45.459 -54.542 -50.182 1.00 58.23 13  A 1 
ATOM 100  C CA  . SER A 1 13  ? -44.111 -54.825 -49.666 1.00 59.23 13  A 1 
ATOM 101  C C   . SER A 1 13  ? -43.172 -53.635 -49.827 1.00 57.98 13  A 1 
ATOM 102  O O   . SER A 1 13  ? -42.392 -53.329 -48.921 1.00 57.73 13  A 1 
ATOM 103  C CB  . SER A 1 13  ? -43.527 -56.045 -50.389 1.00 58.16 13  A 1 
ATOM 104  O OG  . SER A 1 13  ? -42.263 -56.390 -49.827 1.00 52.69 13  A 1 
ATOM 105  N N   . PHE A 1 14  ? -43.254 -52.936 -50.954 1.00 57.48 14  A 1 
ATOM 106  C CA  . PHE A 1 14  ? -42.455 -51.738 -51.188 1.00 55.67 14  A 1 
ATOM 107  C C   . PHE A 1 14  ? -42.850 -50.600 -50.246 1.00 53.66 14  A 1 
ATOM 108  O O   . PHE A 1 14  ? -41.981 -49.913 -49.707 1.00 53.66 14  A 1 
ATOM 109  C CB  . PHE A 1 14  ? -42.612 -51.329 -52.654 1.00 54.66 14  A 1 
ATOM 110  C CG  . PHE A 1 14  ? -41.694 -50.192 -53.037 1.00 52.13 14  A 1 
ATOM 111  C CD1 . PHE A 1 14  ? -42.204 -48.905 -53.288 1.00 47.92 14  A 1 
ATOM 112  C CD2 . PHE A 1 14  ? -40.310 -50.413 -53.120 1.00 47.90 14  A 1 
ATOM 113  C CE1 . PHE A 1 14  ? -41.343 -47.858 -53.628 1.00 43.67 14  A 1 
ATOM 114  C CE2 . PHE A 1 14  ? -39.436 -49.370 -53.458 1.00 45.13 14  A 1 
ATOM 115  C CZ  . PHE A 1 14  ? -39.957 -48.092 -53.709 1.00 45.81 14  A 1 
ATOM 116  N N   . LYS A 1 15  ? -44.148 -50.424 -49.991 1.00 51.71 15  A 1 
ATOM 117  C CA  . LYS A 1 15  ? -44.643 -49.458 -49.016 1.00 51.36 15  A 1 
ATOM 118  C C   . LYS A 1 15  ? -44.164 -49.792 -47.602 1.00 49.62 15  A 1 
ATOM 119  O O   . LYS A 1 15  ? -43.732 -48.907 -46.882 1.00 51.14 15  A 1 
ATOM 120  C CB  . LYS A 1 15  ? -46.174 -49.385 -49.122 1.00 51.93 15  A 1 
ATOM 121  C CG  . LYS A 1 15  ? -46.737 -48.233 -48.276 1.00 48.14 15  A 1 
ATOM 122  C CD  . LYS A 1 15  ? -48.230 -48.017 -48.570 1.00 47.26 15  A 1 
ATOM 123  C CE  . LYS A 1 15  ? -48.731 -46.797 -47.803 1.00 42.12 15  A 1 
ATOM 124  N NZ  . LYS A 1 15  ? -50.039 -46.315 -48.293 1.00 39.76 15  A 1 
ATOM 125  N N   . GLU A 1 16  ? -44.171 -51.081 -47.238 1.00 60.00 16  A 1 
ATOM 126  C CA  . GLU A 1 16  ? -43.656 -51.518 -45.938 1.00 60.76 16  A 1 
ATOM 127  C C   . GLU A 1 16  ? -42.141 -51.302 -45.806 1.00 58.90 16  A 1 
ATOM 128  O O   . GLU A 1 16  ? -41.664 -50.887 -44.746 1.00 60.03 16  A 1 
ATOM 129  C CB  . GLU A 1 16  ? -44.029 -52.995 -45.710 1.00 62.12 16  A 1 
ATOM 130  C CG  . GLU A 1 16  ? -43.886 -53.388 -44.232 1.00 59.90 16  A 1 
ATOM 131  C CD  . GLU A 1 16  ? -43.986 -54.892 -43.952 1.00 54.88 16  A 1 
ATOM 132  O OE1 . GLU A 1 16  ? -43.446 -55.300 -42.891 1.00 48.56 16  A 1 
ATOM 133  O OE2 . GLU A 1 16  ? -44.537 -55.645 -44.766 1.00 51.14 16  A 1 
ATOM 134  N N   . GLU A 1 17  ? -41.364 -51.530 -46.885 1.00 55.32 17  A 1 
ATOM 135  C CA  . GLU A 1 17  ? -39.929 -51.205 -46.892 1.00 55.75 17  A 1 
ATOM 136  C C   . GLU A 1 17  ? -39.687 -49.695 -46.775 1.00 53.52 17  A 1 
ATOM 137  O O   . GLU A 1 17  ? -38.829 -49.282 -45.998 1.00 54.61 17  A 1 
ATOM 138  C CB  . GLU A 1 17  ? -39.221 -51.746 -48.144 1.00 55.48 17  A 1 
ATOM 139  C CG  . GLU A 1 17  ? -38.794 -53.216 -48.012 1.00 51.88 17  A 1 
ATOM 140  C CD  . GLU A 1 17  ? -37.762 -53.651 -49.073 1.00 49.97 17  A 1 
ATOM 141  O OE1 . GLU A 1 17  ? -37.085 -54.680 -48.826 1.00 43.84 17  A 1 
ATOM 142  O OE2 . GLU A 1 17  ? -37.597 -52.952 -50.101 1.00 47.03 17  A 1 
ATOM 143  N N   . LEU A 1 18  ? -40.458 -48.895 -47.490 1.00 50.92 18  A 1 
ATOM 144  C CA  . LEU A 1 18  ? -40.379 -47.440 -47.384 1.00 49.04 18  A 1 
ATOM 145  C C   . LEU A 1 18  ? -40.759 -46.941 -45.996 1.00 46.83 18  A 1 
ATOM 146  O O   . LEU A 1 18  ? -40.027 -46.137 -45.425 1.00 46.75 18  A 1 
ATOM 147  C CB  . LEU A 1 18  ? -41.268 -46.801 -48.463 1.00 48.87 18  A 1 
ATOM 148  C CG  . LEU A 1 18  ? -40.515 -46.585 -49.783 1.00 47.00 18  A 1 
ATOM 149  C CD1 . LEU A 1 18  ? -41.514 -46.388 -50.922 1.00 44.37 18  A 1 
ATOM 150  C CD2 . LEU A 1 18  ? -39.628 -45.337 -49.705 1.00 46.79 18  A 1 
ATOM 151  N N   . ASP A 1 19  ? -41.838 -47.458 -45.429 1.00 57.23 19  A 1 
ATOM 152  C CA  . ASP A 1 19  ? -42.242 -47.095 -44.068 1.00 56.62 19  A 1 
ATOM 153  C C   . ASP A 1 19  ? -41.182 -47.498 -43.039 1.00 53.64 19  A 1 
ATOM 154  O O   . ASP A 1 19  ? -40.880 -46.726 -42.123 1.00 55.97 19  A 1 
ATOM 155  C CB  . ASP A 1 19  ? -43.594 -47.731 -43.729 1.00 58.45 19  A 1 
ATOM 156  C CG  . ASP A 1 19  ? -44.813 -46.988 -44.287 1.00 56.81 19  A 1 
ATOM 157  O OD1 . ASP A 1 19  ? -44.713 -45.766 -44.528 1.00 51.77 19  A 1 
ATOM 158  O OD2 . ASP A 1 19  ? -45.891 -47.619 -44.372 1.00 52.20 19  A 1 
ATOM 159  N N   . LYS A 1 20  ? -40.568 -48.677 -43.192 1.00 63.53 20  A 1 
ATOM 160  C CA  . LYS A 1 20  ? -39.437 -49.084 -42.338 1.00 63.58 20  A 1 
ATOM 161  C C   . LYS A 1 20  ? -38.221 -48.179 -42.536 1.00 60.36 20  A 1 
ATOM 162  O O   . LYS A 1 20  ? -37.586 -47.812 -41.553 1.00 61.42 20  A 1 
ATOM 163  C CB  . LYS A 1 20  ? -39.056 -50.544 -42.617 1.00 64.95 20  A 1 
ATOM 164  C CG  . LYS A 1 20  ? -40.027 -51.509 -41.931 1.00 61.47 20  A 1 
ATOM 165  C CD  . LYS A 1 20  ? -39.729 -52.953 -42.362 1.00 59.21 20  A 1 
ATOM 166  C CE  . LYS A 1 20  ? -40.768 -53.882 -41.734 1.00 52.18 20  A 1 
ATOM 167  N NZ  . LYS A 1 20  ? -40.904 -55.152 -42.461 1.00 47.70 20  A 1 
ATOM 168  N N   . TYR A 1 21  ? -37.909 -47.834 -43.798 1.00 50.09 21  A 1 
ATOM 169  C CA  . TYR A 1 21  ? -36.792 -46.938 -44.095 1.00 48.53 21  A 1 
ATOM 170  C C   . TYR A 1 21  ? -37.039 -45.542 -43.522 1.00 46.14 21  A 1 
ATOM 171  O O   . TYR A 1 21  ? -36.183 -45.009 -42.810 1.00 46.00 21  A 1 
ATOM 172  C CB  . TYR A 1 21  ? -36.551 -46.905 -45.607 1.00 48.24 21  A 1 
ATOM 173  C CG  . TYR A 1 21  ? -35.211 -46.296 -45.964 1.00 45.83 21  A 1 
ATOM 174  C CD1 . TYR A 1 21  ? -35.093 -44.914 -46.190 1.00 43.41 21  A 1 
ATOM 175  C CD2 . TYR A 1 21  ? -34.076 -47.113 -46.036 1.00 44.24 21  A 1 
ATOM 176  C CE1 . TYR A 1 21  ? -33.840 -44.353 -46.492 1.00 39.03 21  A 1 
ATOM 177  C CE2 . TYR A 1 21  ? -32.822 -46.565 -46.337 1.00 41.65 21  A 1 
ATOM 178  C CZ  . TYR A 1 21  ? -32.701 -45.180 -46.564 1.00 41.86 21  A 1 
ATOM 179  O OH  . TYR A 1 21  ? -31.478 -44.626 -46.849 1.00 41.63 21  A 1 
ATOM 180  N N   . PHE A 1 22  ? -38.236 -45.006 -43.722 1.00 49.48 22  A 1 
ATOM 181  C CA  . PHE A 1 22  ? -38.626 -43.746 -43.104 1.00 48.35 22  A 1 
ATOM 182  C C   . PHE A 1 22  ? -38.566 -43.815 -41.584 1.00 45.95 22  A 1 
ATOM 183  O O   . PHE A 1 22  ? -37.952 -42.955 -40.968 1.00 45.19 22  A 1 
ATOM 184  C CB  . PHE A 1 22  ? -40.019 -43.335 -43.563 1.00 47.88 22  A 1 
ATOM 185  C CG  . PHE A 1 22  ? -40.004 -42.505 -44.809 1.00 46.65 22  A 1 
ATOM 186  C CD1 . PHE A 1 22  ? -39.536 -41.168 -44.752 1.00 42.71 22  A 1 
ATOM 187  C CD2 . PHE A 1 22  ? -40.471 -43.027 -46.025 1.00 43.27 22  A 1 
ATOM 188  C CE1 . PHE A 1 22  ? -39.551 -40.365 -45.900 1.00 39.10 22  A 1 
ATOM 189  C CE2 . PHE A 1 22  ? -40.485 -42.228 -47.177 1.00 40.33 22  A 1 
ATOM 190  C CZ  . PHE A 1 22  ? -40.028 -40.900 -47.113 1.00 41.49 22  A 1 
ATOM 191  N N   . LYS A 1 23  ? -39.111 -44.841 -40.990 1.00 52.16 23  A 1 
ATOM 192  C CA  . LYS A 1 23  ? -39.130 -44.970 -39.527 1.00 52.89 23  A 1 
ATOM 193  C C   . LYS A 1 23  ? -37.729 -45.059 -38.926 1.00 50.14 23  A 1 
ATOM 194  O O   . LYS A 1 23  ? -37.504 -44.541 -37.842 1.00 50.18 23  A 1 
ATOM 195  C CB  . LYS A 1 23  ? -40.014 -46.160 -39.154 1.00 54.16 23  A 1 
ATOM 196  C CG  . LYS A 1 23  ? -40.450 -46.101 -37.689 1.00 51.69 23  A 1 
ATOM 197  C CD  . LYS A 1 23  ? -41.449 -47.229 -37.414 1.00 48.76 23  A 1 
ATOM 198  C CE  . LYS A 1 23  ? -42.014 -47.078 -36.000 1.00 43.47 23  A 1 
ATOM 199  N NZ  . LYS A 1 23  ? -43.040 -48.085 -35.734 1.00 40.70 23  A 1 
ATOM 200  N N   . ASN A 1 24  ? -36.786 -45.697 -39.629 1.00 46.75 24  A 1 
ATOM 201  C CA  . ASN A 1 24  ? -35.390 -45.767 -39.202 1.00 46.29 24  A 1 
ATOM 202  C C   . ASN A 1 24  ? -34.606 -44.482 -39.503 1.00 44.18 24  A 1 
ATOM 203  O O   . ASN A 1 24  ? -33.717 -44.136 -38.739 1.00 41.96 24  A 1 
ATOM 204  C CB  . ASN A 1 24  ? -34.716 -46.978 -39.860 1.00 44.99 24  A 1 
ATOM 205  C CG  . ASN A 1 24  ? -35.138 -48.312 -39.248 1.00 42.25 24  A 1 
ATOM 206  O OD1 . ASN A 1 24  ? -35.548 -48.421 -38.108 1.00 40.48 24  A 1 
ATOM 207  N ND2 . ASN A 1 24  ? -34.988 -49.389 -39.986 1.00 40.60 24  A 1 
ATOM 208  N N   . HIS A 1 25  ? -34.920 -43.798 -40.619 1.00 39.50 25  A 1 
ATOM 209  C CA  . HIS A 1 25  ? -34.187 -42.597 -41.030 1.00 40.50 25  A 1 
ATOM 210  C C   . HIS A 1 25  ? -34.797 -41.286 -40.526 1.00 38.11 25  A 1 
ATOM 211  O O   . HIS A 1 25  ? -34.071 -40.305 -40.390 1.00 35.56 25  A 1 
ATOM 212  C CB  . HIS A 1 25  ? -34.003 -42.593 -42.549 1.00 37.99 25  A 1 
ATOM 213  C CG  . HIS A 1 25  ? -32.823 -43.406 -43.006 1.00 35.37 25  A 1 
ATOM 214  N ND1 . HIS A 1 25  ? -31.548 -42.915 -43.178 1.00 32.76 25  A 1 
ATOM 215  C CD2 . HIS A 1 25  ? -32.792 -44.730 -43.339 1.00 31.49 25  A 1 
ATOM 216  C CE1 . HIS A 1 25  ? -30.772 -43.926 -43.610 1.00 31.10 25  A 1 
ATOM 217  N NE2 . HIS A 1 25  ? -31.487 -45.043 -43.715 1.00 30.79 25  A 1 
ATOM 218  N N   . THR A 1 26  ? -36.114 -41.233 -40.233 1.00 37.36 26  A 1 
ATOM 219  C CA  . THR A 1 26  ? -36.732 -40.070 -39.582 1.00 38.35 26  A 1 
ATOM 220  C C   . THR A 1 26  ? -36.552 -40.040 -38.071 1.00 37.59 26  A 1 
ATOM 221  O O   . THR A 1 26  ? -36.926 -39.054 -37.444 1.00 34.98 26  A 1 
ATOM 222  C CB  . THR A 1 26  ? -38.231 -39.901 -39.882 1.00 35.77 26  A 1 
ATOM 223  O OG1 . THR A 1 26  ? -38.925 -41.110 -39.862 1.00 31.86 26  A 1 
ATOM 224  C CG2 . THR A 1 26  ? -38.462 -39.239 -41.232 1.00 31.17 26  A 1 
ATOM 225  N N   . SER A 1 27  ? -35.951 -41.061 -37.520 1.00 35.65 27  A 1 
ATOM 226  C CA  . SER A 1 27  ? -35.256 -40.924 -36.249 1.00 36.22 27  A 1 
ATOM 227  C C   . SER A 1 27  ? -33.746 -40.801 -36.479 1.00 35.76 27  A 1 
ATOM 228  O O   . SER A 1 27  ? -32.988 -41.620 -35.974 1.00 33.52 27  A 1 
ATOM 229  C CB  . SER A 1 27  ? -35.653 -42.012 -35.233 1.00 33.36 27  A 1 
ATOM 230  O OG  . SER A 1 27  ? -34.971 -43.230 -35.442 1.00 28.74 27  A 1 
ATOM 231  N N   . PRO A 1 28  ? -33.250 -39.795 -37.242 1.00 38.80 28  A 1 
ATOM 232  C CA  . PRO A 1 28  ? -32.157 -39.111 -36.640 1.00 40.49 28  A 1 
ATOM 233  C C   . PRO A 1 28  ? -32.760 -38.484 -35.379 1.00 40.46 28  A 1 
ATOM 234  O O   . PRO A 1 28  ? -33.309 -37.385 -35.405 1.00 38.21 28  A 1 
ATOM 235  C CB  . PRO A 1 28  ? -31.665 -38.099 -37.673 1.00 37.72 28  A 1 
ATOM 236  C CG  . PRO A 1 28  ? -32.929 -37.681 -38.389 1.00 36.24 28  A 1 
ATOM 237  C CD  . PRO A 1 28  ? -33.859 -38.890 -38.224 1.00 38.22 28  A 1 
ATOM 238  N N   . ASP A 1 29  ? -32.689 -39.236 -34.284 1.00 40.68 29  A 1 
ATOM 239  C CA  . ASP A 1 29  ? -32.398 -38.616 -33.007 1.00 42.01 29  A 1 
ATOM 240  C C   . ASP A 1 29  ? -31.039 -37.928 -33.186 1.00 41.03 29  A 1 
ATOM 241  O O   . ASP A 1 29  ? -30.034 -38.354 -32.640 1.00 39.10 29  A 1 
ATOM 242  C CB  . ASP A 1 29  ? -32.386 -39.667 -31.872 1.00 39.84 29  A 1 
ATOM 243  C CG  . ASP A 1 29  ? -33.764 -40.216 -31.484 1.00 35.37 29  A 1 
ATOM 244  O OD1 . ASP A 1 29  ? -34.715 -39.415 -31.347 1.00 33.43 29  A 1 
ATOM 245  O OD2 . ASP A 1 29  ? -33.854 -41.452 -31.292 1.00 32.41 29  A 1 
ATOM 246  N N   . VAL A 1 30  ? -30.999 -36.942 -34.088 1.00 41.54 30  A 1 
ATOM 247  C CA  . VAL A 1 30  ? -29.974 -35.905 -33.976 1.00 42.56 30  A 1 
ATOM 248  C C   . VAL A 1 30  ? -30.294 -35.314 -32.626 1.00 42.36 30  A 1 
ATOM 249  O O   . VAL A 1 30  ? -31.284 -34.590 -32.497 1.00 40.00 30  A 1 
ATOM 250  C CB  . VAL A 1 30  ? -30.062 -34.851 -35.082 1.00 40.20 30  A 1 
ATOM 251  C CG1 . VAL A 1 30  ? -29.046 -33.736 -34.849 1.00 35.97 30  A 1 
ATOM 252  C CG2 . VAL A 1 30  ? -29.755 -35.480 -36.443 1.00 35.75 30  A 1 
ATOM 253  N N   . ASP A 1 31  ? -29.571 -35.761 -31.640 1.00 48.17 31  A 1 
ATOM 254  C CA  . ASP A 1 31  ? -30.042 -35.811 -30.276 1.00 49.54 31  A 1 
ATOM 255  C C   . ASP A 1 31  ? -30.320 -34.367 -29.844 1.00 49.15 31  A 1 
ATOM 256  O O   . ASP A 1 31  ? -29.414 -33.606 -29.497 1.00 47.21 31  A 1 
ATOM 257  C CB  . ASP A 1 31  ? -29.043 -36.598 -29.418 1.00 47.32 31  A 1 
ATOM 258  C CG  . ASP A 1 31  ? -29.596 -37.069 -28.072 1.00 42.35 31  A 1 
ATOM 259  O OD1 . ASP A 1 31  ? -30.762 -36.744 -27.751 1.00 39.61 31  A 1 
ATOM 260  O OD2 . ASP A 1 31  ? -28.846 -37.754 -27.347 1.00 38.89 31  A 1 
ATOM 261  N N   . LEU A 1 32  ? -31.581 -33.980 -29.927 1.00 49.70 32  A 1 
ATOM 262  C CA  . LEU A 1 32  ? -32.038 -32.677 -29.433 1.00 49.04 32  A 1 
ATOM 263  C C   . LEU A 1 32  ? -31.658 -32.535 -27.963 1.00 48.43 32  A 1 
ATOM 264  O O   . LEU A 1 32  ? -31.478 -31.416 -27.486 1.00 45.33 32  A 1 
ATOM 265  C CB  . LEU A 1 32  ? -33.561 -32.572 -29.617 1.00 46.02 32  A 1 
ATOM 266  C CG  . LEU A 1 32  ? -34.004 -32.117 -31.026 1.00 42.37 32  A 1 
ATOM 267  C CD1 . LEU A 1 32  ? -35.458 -32.517 -31.285 1.00 39.31 32  A 1 
ATOM 268  C CD2 . LEU A 1 32  ? -33.919 -30.592 -31.153 1.00 41.31 32  A 1 
ATOM 269  N N   . GLY A 1 33  ? -31.462 -33.670 -27.294 1.00 52.54 33  A 1 
ATOM 270  C CA  . GLY A 1 33  ? -30.816 -33.737 -25.993 1.00 52.83 33  A 1 
ATOM 271  C C   . GLY A 1 33  ? -29.398 -33.181 -26.016 1.00 52.86 33  A 1 
ATOM 272  O O   . GLY A 1 33  ? -29.069 -32.364 -25.152 1.00 49.93 33  A 1 
ATOM 273  N N   . ASP A 1 34  ? -28.586 -33.516 -27.025 1.00 58.43 34  A 1 
ATOM 274  C CA  . ASP A 1 34  ? -27.233 -32.953 -27.122 1.00 58.85 34  A 1 
ATOM 275  C C   . ASP A 1 34  ? -27.267 -31.458 -27.456 1.00 58.92 34  A 1 
ATOM 276  O O   . ASP A 1 34  ? -26.593 -30.672 -26.787 1.00 57.34 34  A 1 
ATOM 277  C CB  . ASP A 1 34  ? -26.379 -33.720 -28.150 1.00 56.26 34  A 1 
ATOM 278  C CG  . ASP A 1 34  ? -25.502 -34.818 -27.554 1.00 52.36 34  A 1 
ATOM 279  O OD1 . ASP A 1 34  ? -25.317 -34.846 -26.317 1.00 48.47 34  A 1 
ATOM 280  O OD2 . ASP A 1 34  ? -24.941 -35.600 -28.363 1.00 48.04 34  A 1 
ATOM 281  N N   . ILE A 1 35  ? -28.096 -31.023 -28.407 1.00 59.30 35  A 1 
ATOM 282  C CA  . ILE A 1 35  ? -28.213 -29.590 -28.726 1.00 59.48 35  A 1 
ATOM 283  C C   . ILE A 1 35  ? -28.768 -28.818 -27.520 1.00 59.35 35  A 1 
ATOM 284  O O   . ILE A 1 35  ? -28.245 -27.771 -27.157 1.00 56.76 35  A 1 
ATOM 285  C CB  . ILE A 1 35  ? -29.054 -29.361 -30.001 1.00 57.91 35  A 1 
ATOM 286  C CG1 . ILE A 1 35  ? -28.374 -30.029 -31.220 1.00 56.43 35  A 1 
ATOM 287  C CG2 . ILE A 1 35  ? -29.256 -27.859 -30.260 1.00 53.07 35  A 1 
ATOM 288  C CD1 . ILE A 1 35  ? -29.207 -29.998 -32.505 1.00 49.64 35  A 1 
ATOM 289  N N   . SER A 1 36  ? -29.792 -29.365 -26.862 1.00 64.82 36  A 1 
ATOM 290  C CA  . SER A 1 36  ? -30.325 -28.760 -25.640 1.00 65.05 36  A 1 
ATOM 291  C C   . SER A 1 36  ? -29.319 -28.811 -24.479 1.00 64.98 36  A 1 
ATOM 292  O O   . SER A 1 36  ? -29.256 -27.871 -23.684 1.00 62.18 36  A 1 
ATOM 293  C CB  . SER A 1 36  ? -31.650 -29.412 -25.241 1.00 63.64 36  A 1 
ATOM 294  O OG  . SER A 1 36  ? -31.487 -30.723 -24.744 1.00 58.04 36  A 1 
ATOM 295  N N   . GLY A 1 37  ? -28.506 -29.852 -24.418 1.00 68.94 37  A 1 
ATOM 296  C CA  . GLY A 1 37  ? -27.413 -29.989 -23.457 1.00 69.06 37  A 1 
ATOM 297  C C   . GLY A 1 37  ? -26.302 -28.970 -23.697 1.00 69.60 37  A 1 
ATOM 298  O O   . GLY A 1 37  ? -25.850 -28.320 -22.755 1.00 67.90 37  A 1 
ATOM 299  N N   . ILE A 1 38  ? -25.932 -28.767 -24.960 1.00 65.29 38  A 1 
ATOM 300  C CA  . ILE A 1 38  ? -24.986 -27.718 -25.355 1.00 64.34 38  A 1 
ATOM 301  C C   . ILE A 1 38  ? -25.561 -26.337 -25.026 1.00 64.48 38  A 1 
ATOM 302  O O   . ILE A 1 38  ? -24.872 -25.526 -24.418 1.00 62.78 38  A 1 
ATOM 303  C CB  . ILE A 1 38  ? -24.624 -27.845 -26.851 1.00 63.31 38  A 1 
ATOM 304  C CG1 . ILE A 1 38  ? -23.820 -29.140 -27.119 1.00 61.08 38  A 1 
ATOM 305  C CG2 . ILE A 1 38  ? -23.801 -26.636 -27.324 1.00 57.03 38  A 1 
ATOM 306  C CD1 . ILE A 1 38  ? -23.799 -29.538 -28.598 1.00 54.13 38  A 1 
ATOM 307  N N   . ASN A 1 39  ? -26.826 -26.093 -25.348 1.00 64.24 39  A 1 
ATOM 308  C CA  . ASN A 1 39  ? -27.473 -24.814 -25.049 1.00 63.89 39  A 1 
ATOM 309  C C   . ASN A 1 39  ? -27.546 -24.557 -23.534 1.00 62.80 39  A 1 
ATOM 310  O O   . ASN A 1 39  ? -27.219 -23.471 -23.070 1.00 63.07 39  A 1 
ATOM 311  C CB  . ASN A 1 39  ? -28.853 -24.783 -25.736 1.00 63.46 39  A 1 
ATOM 312  C CG  . ASN A 1 39  ? -29.197 -23.436 -26.342 1.00 59.83 39  A 1 
ATOM 313  O OD1 . ASN A 1 39  ? -28.580 -22.422 -26.094 1.00 53.51 39  A 1 
ATOM 314  N ND2 . ASN A 1 39  ? -30.209 -23.391 -27.189 1.00 54.74 39  A 1 
ATOM 315  N N   . ALA A 1 40  ? -27.873 -25.581 -22.756 1.00 69.49 40  A 1 
ATOM 316  C CA  . ALA A 1 40  ? -27.847 -25.493 -21.299 1.00 70.04 40  A 1 
ATOM 317  C C   . ALA A 1 40  ? -26.428 -25.255 -20.756 1.00 70.45 40  A 1 
ATOM 318  O O   . ALA A 1 40  ? -26.245 -24.455 -19.832 1.00 68.32 40  A 1 
ATOM 319  C CB  . ALA A 1 40  ? -28.456 -26.780 -20.711 1.00 68.95 40  A 1 
ATOM 320  N N   . SER A 1 41  ? -25.415 -25.891 -21.352 1.00 64.54 41  A 1 
ATOM 321  C CA  . SER A 1 41  ? -24.007 -25.679 -20.995 1.00 63.83 41  A 1 
ATOM 322  C C   . SER A 1 41  ? -23.566 -24.249 -21.320 1.00 64.74 41  A 1 
ATOM 323  O O   . SER A 1 41  ? -22.975 -23.594 -20.466 1.00 64.83 41  A 1 
ATOM 324  C CB  . SER A 1 41  ? -23.101 -26.684 -21.705 1.00 61.73 41  A 1 
ATOM 325  O OG  . SER A 1 41  ? -23.450 -28.002 -21.324 1.00 56.36 41  A 1 
ATOM 326  N N   . VAL A 1 42  ? -23.925 -23.730 -22.495 1.00 67.04 42  A 1 
ATOM 327  C CA  . VAL A 1 42  ? -23.656 -22.340 -22.879 1.00 67.31 42  A 1 
ATOM 328  C C   . VAL A 1 42  ? -24.307 -21.363 -21.894 1.00 67.97 42  A 1 
ATOM 329  O O   . VAL A 1 42  ? -23.637 -20.451 -21.418 1.00 68.20 42  A 1 
ATOM 330  C CB  . VAL A 1 42  ? -24.134 -22.076 -24.324 1.00 67.10 42  A 1 
ATOM 331  C CG1 . VAL A 1 42  ? -24.112 -20.591 -24.689 1.00 61.58 42  A 1 
ATOM 332  C CG2 . VAL A 1 42  ? -23.228 -22.802 -25.328 1.00 61.16 42  A 1 
ATOM 333  N N   . VAL A 1 43  ? -25.557 -21.584 -21.528 1.00 71.91 43  A 1 
ATOM 334  C CA  . VAL A 1 43  ? -26.250 -20.731 -20.546 1.00 71.94 43  A 1 
ATOM 335  C C   . VAL A 1 43  ? -25.576 -20.781 -19.169 1.00 72.87 43  A 1 
ATOM 336  O O   . VAL A 1 43  ? -25.472 -19.753 -18.494 1.00 72.11 43  A 1 
ATOM 337  C CB  . VAL A 1 43  ? -27.737 -21.121 -20.436 1.00 71.26 43  A 1 
ATOM 338  C CG1 . VAL A 1 43  ? -28.461 -20.414 -19.286 1.00 64.97 43  A 1 
ATOM 339  C CG2 . VAL A 1 43  ? -28.489 -20.744 -21.723 1.00 64.10 43  A 1 
ATOM 340  N N   . ASN A 1 44  ? -25.093 -21.936 -18.744 1.00 71.97 44  A 1 
ATOM 341  C CA  . ASN A 1 44  ? -24.362 -22.064 -17.483 1.00 71.69 44  A 1 
ATOM 342  C C   . ASN A 1 44  ? -23.010 -21.341 -17.546 1.00 71.97 44  A 1 
ATOM 343  O O   . ASN A 1 44  ? -22.680 -20.603 -16.623 1.00 72.30 44  A 1 
ATOM 344  C CB  . ASN A 1 44  ? -24.193 -23.538 -17.125 1.00 69.86 44  A 1 
ATOM 345  C CG  . ASN A 1 44  ? -25.470 -24.157 -16.571 1.00 65.74 44  A 1 
ATOM 346  O OD1 . ASN A 1 44  ? -26.329 -23.516 -15.990 1.00 58.80 44  A 1 
ATOM 347  N ND2 . ASN A 1 44  ? -25.597 -25.460 -16.693 1.00 59.51 44  A 1 
ATOM 348  N N   . ILE A 1 45  ? -22.289 -21.497 -18.642 1.00 69.90 45  A 1 
ATOM 349  C CA  . ILE A 1 45  ? -21.024 -20.802 -18.893 1.00 69.00 45  A 1 
ATOM 350  C C   . ILE A 1 45  ? -21.229 -19.288 -18.878 1.00 69.37 45  A 1 
ATOM 351  O O   . ILE A 1 45  ? -20.469 -18.570 -18.235 1.00 69.46 45  A 1 
ATOM 352  C CB  . ILE A 1 45  ? -20.434 -21.290 -20.229 1.00 68.45 45  A 1 
ATOM 353  C CG1 . ILE A 1 45  ? -19.932 -22.749 -20.084 1.00 65.57 45  A 1 
ATOM 354  C CG2 . ILE A 1 45  ? -19.287 -20.398 -20.712 1.00 61.63 45  A 1 
ATOM 355  C CD1 . ILE A 1 45  ? -19.710 -23.430 -21.436 1.00 57.86 45  A 1 
ATOM 356  N N   . GLN A 1 46  ? -22.298 -18.790 -19.520 1.00 71.74 46  A 1 
ATOM 357  C CA  . GLN A 1 46  ? -22.611 -17.365 -19.521 1.00 71.11 46  A 1 
ATOM 358  C C   . GLN A 1 46  ? -22.865 -16.833 -18.106 1.00 71.96 46  A 1 
ATOM 359  O O   . GLN A 1 46  ? -22.346 -15.781 -17.728 1.00 72.28 46  A 1 
ATOM 360  C CB  . GLN A 1 46  ? -23.812 -17.122 -20.450 1.00 70.11 46  A 1 
ATOM 361  C CG  . GLN A 1 46  ? -23.740 -15.761 -21.141 1.00 66.25 46  A 1 
ATOM 362  C CD  . GLN A 1 46  ? -23.869 -15.850 -22.669 1.00 59.61 46  A 1 
ATOM 363  O OE1 . GLN A 1 46  ? -24.465 -16.760 -23.230 1.00 56.45 46  A 1 
ATOM 364  N NE2 . GLN A 1 46  ? -23.299 -14.905 -23.388 1.00 51.40 46  A 1 
ATOM 365  N N   . LYS A 1 47  ? -23.572 -17.589 -17.273 1.00 78.46 47  A 1 
ATOM 366  C CA  . LYS A 1 47  ? -23.772 -17.241 -15.855 1.00 78.60 47  A 1 
ATOM 367  C C   . LYS A 1 47  ? -22.466 -17.257 -15.060 1.00 78.54 47  A 1 
ATOM 368  O O   . LYS A 1 47  ? -22.291 -16.430 -14.168 1.00 77.55 47  A 1 
ATOM 369  C CB  . LYS A 1 47  ? -24.757 -18.215 -15.209 1.00 79.07 47  A 1 
ATOM 370  C CG  . LYS A 1 47  ? -26.199 -17.985 -15.670 1.00 72.27 47  A 1 
ATOM 371  C CD  . LYS A 1 47  ? -27.069 -19.105 -15.110 1.00 68.34 47  A 1 
ATOM 372  C CE  . LYS A 1 47  ? -28.512 -18.937 -15.582 1.00 60.32 47  A 1 
ATOM 373  N NZ  . LYS A 1 47  ? -29.314 -20.130 -15.239 1.00 54.20 47  A 1 
ATOM 374  N N   . GLU A 1 48  ? -21.567 -18.191 -15.336 1.00 73.61 48  A 1 
ATOM 375  C CA  . GLU A 1 48  ? -20.261 -18.239 -14.685 1.00 71.65 48  A 1 
ATOM 376  C C   . GLU A 1 48  ? -19.376 -17.064 -15.115 1.00 72.92 48  A 1 
ATOM 377  O O   . GLU A 1 48  ? -18.732 -16.455 -14.267 1.00 72.55 48  A 1 
ATOM 378  C CB  . GLU A 1 48  ? -19.567 -19.580 -14.925 1.00 69.55 48  A 1 
ATOM 379  C CG  . GLU A 1 48  ? -20.237 -20.715 -14.132 1.00 62.89 48  A 1 
ATOM 380  C CD  . GLU A 1 48  ? -19.430 -22.021 -14.110 1.00 58.26 48  A 1 
ATOM 381  O OE1 . GLU A 1 48  ? -19.860 -22.947 -13.378 1.00 53.13 48  A 1 
ATOM 382  O OE2 . GLU A 1 48  ? -18.371 -22.083 -14.770 1.00 52.75 48  A 1 
ATOM 383  N N   . ILE A 1 49  ? -19.426 -16.681 -16.392 1.00 70.82 49  A 1 
ATOM 384  C CA  . ILE A 1 49  ? -18.739 -15.496 -16.905 1.00 70.44 49  A 1 
ATOM 385  C C   . ILE A 1 49  ? -19.265 -14.213 -16.250 1.00 71.18 49  A 1 
ATOM 386  O O   . ILE A 1 49  ? -18.469 -13.404 -15.801 1.00 70.95 49  A 1 
ATOM 387  C CB  . ILE A 1 49  ? -18.851 -15.428 -18.435 1.00 70.05 49  A 1 
ATOM 388  C CG1 . ILE A 1 49  ? -17.947 -16.518 -19.046 1.00 65.96 49  A 1 
ATOM 389  C CG2 . ILE A 1 49  ? -18.454 -14.050 -18.979 1.00 61.68 49  A 1 
ATOM 390  C CD1 . ILE A 1 49  ? -18.193 -16.738 -20.528 1.00 58.84 49  A 1 
ATOM 391  N N   . ASP A 1 50  ? -20.576 -14.061 -16.140 1.00 75.82 50  A 1 
ATOM 392  C CA  . ASP A 1 50  ? -21.163 -12.910 -15.456 1.00 75.32 50  A 1 
ATOM 393  C C   . ASP A 1 50  ? -20.693 -12.833 -13.997 1.00 75.44 50  A 1 
ATOM 394  O O   . ASP A 1 50  ? -20.318 -11.773 -13.502 1.00 75.59 50  A 1 
ATOM 395  C CB  . ASP A 1 50  ? -22.700 -12.994 -15.511 1.00 75.94 50  A 1 
ATOM 396  C CG  . ASP A 1 50  ? -23.306 -12.662 -16.877 1.00 72.86 50  A 1 
ATOM 397  O OD1 . ASP A 1 50  ? -22.640 -11.977 -17.681 1.00 64.87 50  A 1 
ATOM 398  O OD2 . ASP A 1 50  ? -24.487 -13.045 -17.077 1.00 66.16 50  A 1 
ATOM 399  N N   . ARG A 1 51  ? -20.651 -13.984 -13.324 1.00 75.97 51  A 1 
ATOM 400  C CA  . ARG A 1 51  ? -20.140 -14.061 -11.954 1.00 75.97 51  A 1 
ATOM 401  C C   . ARG A 1 51  ? -18.657 -13.729 -11.872 1.00 76.73 51  A 1 
ATOM 402  O O   . ARG A 1 51  ? -18.241 -13.040 -10.936 1.00 75.69 51  A 1 
ATOM 403  C CB  . ARG A 1 51  ? -20.444 -15.459 -11.399 1.00 74.73 51  A 1 
ATOM 404  C CG  . ARG A 1 51  ? -20.191 -15.513 -9.889  1.00 66.27 51  A 1 
ATOM 405  C CD  . ARG A 1 51  ? -20.518 -16.914 -9.374  1.00 63.30 51  A 1 
ATOM 406  N NE  . ARG A 1 51  ? -20.386 -16.977 -7.908  1.00 56.17 51  A 1 
ATOM 407  C CZ  . ARG A 1 51  ? -20.545 -18.061 -7.166  1.00 50.92 51  A 1 
ATOM 408  N NH1 . ARG A 1 51  ? -20.830 -19.219 -7.696  1.00 46.78 51  A 1 
ATOM 409  N NH2 . ARG A 1 51  ? -20.415 -17.986 -5.880  1.00 44.94 51  A 1 
ATOM 410  N N   . LEU A 1 52  ? -17.857 -14.188 -12.819 1.00 71.21 52  A 1 
ATOM 411  C CA  . LEU A 1 52  ? -16.439 -13.852 -12.914 1.00 69.26 52  A 1 
ATOM 412  C C   . LEU A 1 52  ? -16.216 -12.363 -13.178 1.00 69.12 52  A 1 
ATOM 413  O O   . LEU A 1 52  ? -15.358 -11.766 -12.539 1.00 69.79 52  A 1 
ATOM 414  C CB  . LEU A 1 52  ? -15.793 -14.690 -14.023 1.00 68.37 52  A 1 
ATOM 415  C CG  . LEU A 1 52  ? -15.345 -16.072 -13.550 1.00 63.22 52  A 1 
ATOM 416  C CD1 . LEU A 1 52  ? -15.087 -16.973 -14.748 1.00 56.47 52  A 1 
ATOM 417  C CD2 . LEU A 1 52  ? -14.065 -15.964 -12.721 1.00 58.15 52  A 1 
ATOM 418  N N   . ASN A 1 53  ? -17.012 -11.757 -14.054 1.00 72.56 53  A 1 
ATOM 419  C CA  . ASN A 1 53  ? -16.970 -10.319 -14.304 1.00 71.63 53  A 1 
ATOM 420  C C   . ASN A 1 53  ? -17.317 -9.515  -13.051 1.00 72.36 53  A 1 
ATOM 421  O O   . ASN A 1 53  ? -16.635 -8.551  -12.739 1.00 71.92 53  A 1 
ATOM 422  C CB  . ASN A 1 53  ? -17.921 -9.981  -15.472 1.00 71.08 53  A 1 
ATOM 423  C CG  . ASN A 1 53  ? -17.233 -10.013 -16.830 1.00 67.03 53  A 1 
ATOM 424  O OD1 . ASN A 1 53  ? -16.091 -9.618  -16.982 1.00 59.94 53  A 1 
ATOM 425  N ND2 . ASN A 1 53  ? -17.935 -10.405 -17.870 1.00 61.53 53  A 1 
ATOM 426  N N   . GLU A 1 54  ? -18.321 -9.954  -12.303 1.00 75.32 54  A 1 
ATOM 427  C CA  . GLU A 1 54  ? -18.681 -9.336  -11.022 1.00 75.16 54  A 1 
ATOM 428  C C   . GLU A 1 54  ? -17.531 -9.438  -10.006 1.00 74.72 54  A 1 
ATOM 429  O O   . GLU A 1 54  ? -17.152 -8.446  -9.384  1.00 73.92 54  A 1 
ATOM 430  C CB  . GLU A 1 54  ? -19.954 -10.013 -10.485 1.00 75.37 54  A 1 
ATOM 431  C CG  . GLU A 1 54  ? -20.610 -9.268  -9.312  1.00 69.78 54  A 1 
ATOM 432  C CD  . GLU A 1 54  ? -21.494 -8.069  -9.738  1.00 64.42 54  A 1 
ATOM 433  O OE1 . GLU A 1 54  ? -21.826 -7.257  -8.836  1.00 57.17 54  A 1 
ATOM 434  O OE2 . GLU A 1 54  ? -21.836 -7.970  -10.928 1.00 59.04 54  A 1 
ATOM 435  N N   . VAL A 1 55  ? -16.922 -10.618 -9.882  1.00 71.38 55  A 1 
ATOM 436  C CA  . VAL A 1 55  ? -15.771 -10.826 -8.990  1.00 69.25 55  A 1 
ATOM 437  C C   . VAL A 1 55  ? -14.566 -9.992  -9.435  1.00 69.01 55  A 1 
ATOM 438  O O   . VAL A 1 55  ? -13.943 -9.341  -8.597  1.00 67.99 55  A 1 
ATOM 439  C CB  . VAL A 1 55  ? -15.405 -12.321 -8.891  1.00 68.37 55  A 1 
ATOM 440  C CG1 . VAL A 1 55  ? -14.097 -12.560 -8.135  1.00 62.48 55  A 1 
ATOM 441  C CG2 . VAL A 1 55  ? -16.495 -13.095 -8.145  1.00 61.46 55  A 1 
ATOM 442  N N   . ALA A 1 56  ? -14.261 -9.960  -10.724 1.00 68.65 56  A 1 
ATOM 443  C CA  . ALA A 1 56  ? -13.159 -9.163  -11.251 1.00 66.65 56  A 1 
ATOM 444  C C   . ALA A 1 56  ? -13.374 -7.661  -11.036 1.00 66.23 56  A 1 
ATOM 445  O O   . ALA A 1 56  ? -12.440 -6.947  -10.681 1.00 65.30 56  A 1 
ATOM 446  C CB  . ALA A 1 56  ? -12.980 -9.497  -12.739 1.00 65.05 56  A 1 
ATOM 447  N N   . LYS A 1 57  ? -14.609 -7.191  -11.203 1.00 71.38 57  A 1 
ATOM 448  C CA  . LYS A 1 57  ? -14.970 -5.797  -10.926 1.00 71.64 57  A 1 
ATOM 449  C C   . LYS A 1 57  ? -14.806 -5.463  -9.441  1.00 71.82 57  A 1 
ATOM 450  O O   . LYS A 1 57  ? -14.153 -4.479  -9.114  1.00 70.59 57  A 1 
ATOM 451  C CB  . LYS A 1 57  ? -16.393 -5.551  -11.430 1.00 70.85 57  A 1 
ATOM 452  C CG  . LYS A 1 57  ? -16.729 -4.060  -11.380 1.00 65.65 57  A 1 
ATOM 453  C CD  . LYS A 1 57  ? -18.175 -3.840  -11.820 1.00 62.57 57  A 1 
ATOM 454  C CE  . LYS A 1 57  ? -18.516 -2.359  -11.638 1.00 55.49 57  A 1 
ATOM 455  N NZ  . LYS A 1 57  ? -19.964 -2.138  -11.739 1.00 49.76 57  A 1 
ATOM 456  N N   . ASN A 1 58  ? -15.312 -6.311  -8.554  1.00 71.71 58  A 1 
ATOM 457  C CA  . ASN A 1 58  ? -15.151 -6.137  -7.113  1.00 69.91 58  A 1 
ATOM 458  C C   . ASN A 1 58  ? -13.680 -6.194  -6.683  1.00 69.23 58  A 1 
ATOM 459  O O   . ASN A 1 58  ? -13.255 -5.434  -5.821  1.00 67.90 58  A 1 
ATOM 460  C CB  . ASN A 1 58  ? -15.963 -7.215  -6.389  1.00 69.89 58  A 1 
ATOM 461  C CG  . ASN A 1 58  ? -17.469 -6.970  -6.464  1.00 67.30 58  A 1 
ATOM 462  O OD1 . ASN A 1 58  ? -17.938 -5.855  -6.518  1.00 60.90 58  A 1 
ATOM 463  N ND2 . ASN A 1 58  ? -18.260 -8.011  -6.421  1.00 62.09 58  A 1 
ATOM 464  N N   . LEU A 1 59  ? -12.883 -7.052  -7.303  1.00 68.54 59  A 1 
ATOM 465  C CA  . LEU A 1 59  ? -11.439 -7.118  -7.088  1.00 66.16 59  A 1 
ATOM 466  C C   . LEU A 1 59  ? -10.748 -5.823  -7.512  1.00 65.30 59  A 1 
ATOM 467  O O   . LEU A 1 59  ? -9.904  -5.319  -6.778  1.00 64.10 59  A 1 
ATOM 468  C CB  . LEU A 1 59  ? -10.863 -8.320  -7.856  1.00 64.93 59  A 1 
ATOM 469  C CG  . LEU A 1 59  ? -10.993 -9.655  -7.111  1.00 60.02 59  A 1 
ATOM 470  C CD1 . LEU A 1 59  ? -10.775 -10.820 -8.064  1.00 54.61 59  A 1 
ATOM 471  C CD2 . LEU A 1 59  ? -9.958  -9.762  -6.001  1.00 55.21 59  A 1 
ATOM 472  N N   . ASN A 1 60  ? -11.128 -5.271  -8.655  1.00 64.65 60  A 1 
ATOM 473  C CA  . ASN A 1 60  ? -10.559 -4.019  -9.138  1.00 63.33 60  A 1 
ATOM 474  C C   . ASN A 1 60  ? -10.922 -2.840  -8.228  1.00 63.39 60  A 1 
ATOM 475  O O   . ASN A 1 60  ? -10.048 -2.047  -7.881  1.00 62.60 60  A 1 
ATOM 476  C CB  . ASN A 1 60  ? -11.010 -3.804  -10.587 1.00 62.63 60  A 1 
ATOM 477  C CG  . ASN A 1 60  ? -10.220 -2.707  -11.281 1.00 58.24 60  A 1 
ATOM 478  O OD1 . ASN A 1 60  ? -9.023  -2.566  -11.144 1.00 53.27 60  A 1 
ATOM 479  N ND2 . ASN A 1 60  ? -10.867 -1.916  -12.100 1.00 53.48 60  A 1 
ATOM 480  N N   . GLU A 1 61  ? -12.166 -2.750  -7.791  1.00 65.90 61  A 1 
ATOM 481  C CA  . GLU A 1 61  ? -12.593 -1.749  -6.812  1.00 65.97 61  A 1 
ATOM 482  C C   . GLU A 1 61  ? -11.833 -1.924  -5.485  1.00 64.63 61  A 1 
ATOM 483  O O   . GLU A 1 61  ? -11.271 -0.961  -4.967  1.00 62.61 61  A 1 
ATOM 484  C CB  . GLU A 1 61  ? -14.113 -1.813  -6.606  1.00 65.81 61  A 1 
ATOM 485  C CG  . GLU A 1 61  ? -14.877 -1.234  -7.810  1.00 62.61 61  A 1 
ATOM 486  C CD  . GLU A 1 61  ? -16.420 -1.263  -7.669  1.00 57.49 61  A 1 
ATOM 487  O OE1 . GLU A 1 61  ? -17.095 -0.905  -8.662  1.00 52.57 61  A 1 
ATOM 488  O OE2 . GLU A 1 61  ? -16.923 -1.655  -6.607  1.00 53.85 61  A 1 
ATOM 489  N N   . SER A 1 62  ? -11.698 -3.148  -4.994  1.00 66.86 62  A 1 
ATOM 490  C CA  . SER A 1 62  ? -10.941 -3.432  -3.767  1.00 63.76 62  A 1 
ATOM 491  C C   . SER A 1 62  ? -9.458  -3.079  -3.894  1.00 62.69 62  A 1 
ATOM 492  O O   . SER A 1 62  ? -8.862  -2.599  -2.938  1.00 60.05 62  A 1 
ATOM 493  C CB  . SER A 1 62  ? -11.064 -4.905  -3.375  1.00 60.58 62  A 1 
ATOM 494  O OG  . SER A 1 62  ? -12.410 -5.285  -3.170  1.00 55.33 62  A 1 
ATOM 495  N N   . LEU A 1 63  ? -8.864  -3.272  -5.064  1.00 59.84 63  A 1 
ATOM 496  C CA  . LEU A 1 63  ? -7.481  -2.871  -5.344  1.00 58.32 63  A 1 
ATOM 497  C C   . LEU A 1 63  ? -7.304  -1.363  -5.326  1.00 57.98 63  A 1 
ATOM 498  O O   . LEU A 1 63  ? -6.320  -0.872  -4.774  1.00 58.37 63  A 1 
ATOM 499  C CB  . LEU A 1 63  ? -7.047  -3.426  -6.705  1.00 56.96 63  A 1 
ATOM 500  C CG  . LEU A 1 63  ? -6.290  -4.752  -6.573  1.00 52.71 63  A 1 
ATOM 501  C CD1 . LEU A 1 63  ? -6.271  -5.454  -7.926  1.00 49.15 63  A 1 
ATOM 502  C CD2 . LEU A 1 63  ? -4.836  -4.506  -6.154  1.00 49.47 63  A 1 
ATOM 503  N N   . ILE A 1 64  ? -8.236  -0.638  -5.919  1.00 58.55 64  A 1 
ATOM 504  C CA  . ILE A 1 64  ? -8.229  0.825   -5.906  1.00 58.48 64  A 1 
ATOM 505  C C   . ILE A 1 64  ? -8.350  1.329   -4.467  1.00 58.89 64  A 1 
ATOM 506  O O   . ILE A 1 64  ? -7.538  2.142   -4.033  1.00 56.24 64  A 1 
ATOM 507  C CB  . ILE A 1 64  ? -9.333  1.379   -6.833  1.00 56.03 64  A 1 
ATOM 508  C CG1 . ILE A 1 64  ? -9.004  1.044   -8.306  1.00 53.23 64  A 1 
ATOM 509  C CG2 . ILE A 1 64  ? -9.475  2.908   -6.662  1.00 50.80 64  A 1 
ATOM 510  C CD1 . ILE A 1 64  ? -10.191 1.242   -9.255  1.00 48.17 64  A 1 
ATOM 511  N N   . ASP A 1 65  ? -9.285  0.781   -3.711  1.00 60.47 65  A 1 
ATOM 512  C CA  . ASP A 1 65  ? -9.457  1.105   -2.295  1.00 59.60 65  A 1 
ATOM 513  C C   . ASP A 1 65  ? -8.204  0.781   -1.479  1.00 59.52 65  A 1 
ATOM 514  O O   . ASP A 1 65  ? -7.790  1.573   -0.633  1.00 58.56 65  A 1 
ATOM 515  C CB  . ASP A 1 65  ? -10.653 0.336   -1.727  1.00 58.25 65  A 1 
ATOM 516  C CG  . ASP A 1 65  ? -12.023 0.920   -2.092  1.00 54.00 65  A 1 
ATOM 517  O OD1 . ASP A 1 65  ? -12.082 2.091   -2.526  1.00 50.41 65  A 1 
ATOM 518  O OD2 . ASP A 1 65  ? -13.021 0.211   -1.841  1.00 51.38 65  A 1 
ATOM 519  N N   . LEU A 1 66  ? -7.532  -0.342  -1.735  1.00 59.68 66  A 1 
ATOM 520  C CA  . LEU A 1 66  ? -6.265  -0.697  -1.087  1.00 57.13 66  A 1 
ATOM 521  C C   . LEU A 1 66  ? -5.147  0.273   -1.442  1.00 56.62 66  A 1 
ATOM 522  O O   . LEU A 1 66  ? -4.343  0.637   -0.584  1.00 55.27 66  A 1 
ATOM 523  C CB  . LEU A 1 66  ? -5.861  -2.124  -1.492  1.00 54.10 66  A 1 
ATOM 524  C CG  . LEU A 1 66  ? -6.061  -3.118  -0.345  1.00 50.50 66  A 1 
ATOM 525  C CD1 . LEU A 1 66  ? -6.517  -4.460  -0.901  1.00 47.17 66  A 1 
ATOM 526  C CD2 . LEU A 1 66  ? -4.770  -3.333  0.416   1.00 46.28 66  A 1 
ATOM 527  N N   . GLN A 1 67  ? -5.097  0.699   -2.692  1.00 55.75 67  A 1 
ATOM 528  C CA  . GLN A 1 67  ? -4.095  1.648   -3.157  1.00 55.39 67  A 1 
ATOM 529  C C   . GLN A 1 67  ? -4.310  3.029   -2.522  1.00 54.90 67  A 1 
ATOM 530  O O   . GLN A 1 67  ? -3.358  3.679   -2.102  1.00 54.24 67  A 1 
ATOM 531  C CB  . GLN A 1 67  ? -4.148  1.703   -4.688  1.00 54.17 67  A 1 
ATOM 532  C CG  . GLN A 1 67  ? -2.764  1.917   -5.296  1.00 50.54 67  A 1 
ATOM 533  C CD  . GLN A 1 67  ? -2.765  1.891   -6.820  1.00 47.20 67  A 1 
ATOM 534  O OE1 . GLN A 1 67  ? -3.654  2.398   -7.474  1.00 44.31 67  A 1 
ATOM 535  N NE2 . GLN A 1 67  ? -1.749  1.315   -7.436  1.00 42.67 67  A 1 
ATOM 536  N N   . GLU A 1 68  ? -5.560  3.447   -2.421  1.00 56.99 68  A 1 
ATOM 537  C CA  . GLU A 1 68  ? -5.935  4.664   -1.706  1.00 56.71 68  A 1 
ATOM 538  C C   . GLU A 1 68  ? -5.657  4.529   -0.207  1.00 55.51 68  A 1 
ATOM 539  O O   . GLU A 1 68  ? -5.020  5.407   0.361   1.00 54.08 68  A 1 
ATOM 540  C CB  . GLU A 1 68  ? -7.399  5.031   -1.960  1.00 55.32 68  A 1 
ATOM 541  C CG  . GLU A 1 68  ? -7.617  5.604   -3.362  1.00 51.33 68  A 1 
ATOM 542  C CD  . GLU A 1 68  ? -8.909  6.406   -3.494  1.00 48.30 68  A 1 
ATOM 543  O OE1 . GLU A 1 68  ? -8.985  7.201   -4.457  1.00 44.56 68  A 1 
ATOM 544  O OE2 . GLU A 1 68  ? -9.779  6.304   -2.607  1.00 46.05 68  A 1 
ATOM 545  N N   . LEU A 1 69  ? -6.040  3.422   0.429   1.00 55.59 69  A 1 
ATOM 546  C CA  . LEU A 1 69  ? -5.746  3.156   1.837   1.00 53.53 69  A 1 
ATOM 547  C C   . LEU A 1 69  ? -4.242  3.154   2.117   1.00 52.81 69  A 1 
ATOM 548  O O   . LEU A 1 69  ? -3.811  3.786   3.072   1.00 50.35 69  A 1 
ATOM 549  C CB  . LEU A 1 69  ? -6.380  1.823   2.269   1.00 50.80 69  A 1 
ATOM 550  C CG  . LEU A 1 69  ? -7.847  1.954   2.716   1.00 47.08 69  A 1 
ATOM 551  C CD1 . LEU A 1 69  ? -8.518  0.583   2.751   1.00 43.96 69  A 1 
ATOM 552  C CD2 . LEU A 1 69  ? -7.941  2.566   4.117   1.00 43.46 69  A 1 
ATOM 553  N N   . GLY A 1 70  ? -3.444  2.507   1.272   1.00 52.59 70  A 1 
ATOM 554  C CA  . GLY A 1 70  ? -1.985  2.508   1.402   1.00 51.13 70  A 1 
ATOM 555  C C   . GLY A 1 70  ? -1.403  3.919   1.362   1.00 50.47 70  A 1 
ATOM 556  O O   . GLY A 1 70  ? -0.618  4.304   2.230   1.00 48.94 70  A 1 
ATOM 557  N N   . LYS A 1 71  ? -1.836  4.745   0.423   1.00 48.95 71  A 1 
ATOM 558  C CA  . LYS A 1 71  ? -1.435  6.159   0.356   1.00 48.07 71  A 1 
ATOM 559  C C   . LYS A 1 71  ? -1.964  6.964   1.554   1.00 47.13 71  A 1 
ATOM 560  O O   . LYS A 1 71  ? -1.221  7.736   2.150   1.00 45.29 71  A 1 
ATOM 561  C CB  . LYS A 1 71  ? -1.937  6.780   -0.958  1.00 46.30 71  A 1 
ATOM 562  C CG  . LYS A 1 71  ? -1.118  6.319   -2.174  1.00 42.82 71  A 1 
ATOM 563  C CD  . LYS A 1 71  ? -1.718  6.898   -3.457  1.00 39.97 71  A 1 
ATOM 564  C CE  . LYS A 1 71  ? -0.912  6.445   -4.682  1.00 35.69 71  A 1 
ATOM 565  N NZ  . LYS A 1 71  ? -1.607  6.792   -5.945  1.00 32.95 71  A 1 
ATOM 566  N N   . TYR A 1 72  ? -3.232  6.778   1.880   1.00 41.89 72  A 1 
ATOM 567  C CA  . TYR A 1 72  ? -3.906  7.553   2.918   1.00 41.40 72  A 1 
ATOM 568  C C   . TYR A 1 72  ? -3.357  7.231   4.302   1.00 41.97 72  A 1 
ATOM 569  O O   . TYR A 1 72  ? -3.104  8.129   5.106   1.00 40.39 72  A 1 
ATOM 570  C CB  . TYR A 1 72  ? -5.405  7.261   2.842   1.00 38.51 72  A 1 
ATOM 571  C CG  . TYR A 1 72  ? -6.282  8.438   3.210   1.00 34.61 72  A 1 
ATOM 572  C CD1 . TYR A 1 72  ? -6.907  8.509   4.460   1.00 31.42 72  A 1 
ATOM 573  C CD2 . TYR A 1 72  ? -6.520  9.439   2.250   1.00 31.05 72  A 1 
ATOM 574  C CE1 . TYR A 1 72  ? -7.759  9.581   4.760   1.00 27.92 72  A 1 
ATOM 575  C CE2 . TYR A 1 72  ? -7.372  10.519  2.547   1.00 28.23 72  A 1 
ATOM 576  C CZ  . TYR A 1 72  ? -7.994  10.586  3.803   1.00 28.70 72  A 1 
ATOM 577  O OH  . TYR A 1 72  ? -8.819  11.643  4.097   1.00 26.46 72  A 1 
ATOM 578  N N   . GLU A 1 73  ? -3.118  5.965   4.582   1.00 44.03 73  A 1 
ATOM 579  C CA  . GLU A 1 73  ? -2.562  5.539   5.855   1.00 43.32 73  A 1 
ATOM 580  C C   . GLU A 1 73  ? -1.140  6.057   6.046   1.00 43.15 73  A 1 
ATOM 581  O O   . GLU A 1 73  ? -0.780  6.459   7.150   1.00 41.83 73  A 1 
ATOM 582  C CB  . GLU A 1 73  ? -2.640  4.014   6.000   1.00 41.58 73  A 1 
ATOM 583  C CG  . GLU A 1 73  ? -4.041  3.514   6.356   1.00 38.33 73  A 1 
ATOM 584  C CD  . GLU A 1 73  ? -4.026  2.156   7.089   1.00 35.90 73  A 1 
ATOM 585  O OE1 . GLU A 1 73  ? -4.831  2.013   8.041   1.00 33.56 73  A 1 
ATOM 586  O OE2 . GLU A 1 73  ? -3.168  1.310   6.821   1.00 33.30 73  A 1 
ATOM 587  N N   . GLN A 1 74  ? -0.352  6.165   5.003   1.00 43.56 74  A 1 
ATOM 588  C CA  . GLN A 1 74  ? 0.949   6.806   5.072   1.00 43.07 74  A 1 
ATOM 589  C C   . GLN A 1 74  ? 0.883   8.288   5.428   1.00 43.11 74  A 1 
ATOM 590  O O   . GLN A 1 74  ? 1.756   8.783   6.143   1.00 40.69 74  A 1 
ATOM 591  C CB  . GLN A 1 74  ? 1.664   6.659   3.742   1.00 40.29 74  A 1 
ATOM 592  C CG  . GLN A 1 74  ? 2.365   5.316   3.663   1.00 37.01 74  A 1 
ATOM 593  C CD  . GLN A 1 74  ? 3.442   5.377   2.612   1.00 34.17 74  A 1 
ATOM 594  O OE1 . GLN A 1 74  ? 3.465   6.258   1.772   1.00 31.98 74  A 1 
ATOM 595  N NE2 . GLN A 1 74  ? 4.395   4.472   2.686   1.00 30.50 74  A 1 
ATOM 596  N N   . TYR A 1 75  ? -0.119  9.002   4.935   1.00 39.28 75  A 1 
ATOM 597  C CA  . TYR A 1 75  ? -0.260  10.433  5.206   1.00 39.02 75  A 1 
ATOM 598  C C   . TYR A 1 75  ? -0.989  10.711  6.523   1.00 39.90 75  A 1 
ATOM 599  O O   . TYR A 1 75  ? -0.566  11.586  7.278   1.00 37.90 75  A 1 
ATOM 600  C CB  . TYR A 1 75  ? -0.954  11.117  4.023   1.00 35.72 75  A 1 
ATOM 601  C CG  . TYR A 1 75  ? -0.004  11.415  2.871   1.00 32.47 75  A 1 
ATOM 602  C CD1 . TYR A 1 75  ? 0.871   12.520  2.950   1.00 29.61 75  A 1 
ATOM 603  C CD2 . TYR A 1 75  ? 0.008   10.600  1.731   1.00 29.21 75  A 1 
ATOM 604  C CE1 . TYR A 1 75  ? 1.758   12.796  1.899   1.00 25.97 75  A 1 
ATOM 605  C CE2 . TYR A 1 75  ? 0.902   10.868  0.674   1.00 25.39 75  A 1 
ATOM 606  C CZ  . TYR A 1 75  ? 1.777   11.964  0.755   1.00 25.23 75  A 1 
ATOM 607  O OH  . TYR A 1 75  ? 2.654   12.225  -0.269  1.00 23.26 75  A 1 
ATOM 608  N N   . ILE A 1 76  ? -2.079  9.982   6.778   1.00 44.33 76  A 1 
ATOM 609  C CA  . ILE A 1 76  ? -3.019  10.349  7.842   1.00 43.53 76  A 1 
ATOM 610  C C   . ILE A 1 76  ? -2.758  9.629   9.153   1.00 44.23 76  A 1 
ATOM 611  O O   . ILE A 1 76  ? -2.851  10.250  10.209  1.00 41.89 76  A 1 
ATOM 612  C CB  . ILE A 1 76  ? -4.480  10.179  7.366   1.00 40.22 76  A 1 
ATOM 613  C CG1 . ILE A 1 76  ? -4.693  11.189  6.222   1.00 37.47 76  A 1 
ATOM 614  C CG2 . ILE A 1 76  ? -5.502  10.393  8.507   1.00 37.15 76  A 1 
ATOM 615  C CD1 . ILE A 1 76  ? -6.106  11.249  5.691   1.00 34.61 76  A 1 
ATOM 616  N N   . LYS A 1 77  ? -2.395  8.352   9.123   1.00 42.95 77  A 1 
ATOM 617  C CA  . LYS A 1 77  ? -1.942  7.670   10.344  1.00 41.53 77  A 1 
ATOM 618  C C   . LYS A 1 77  ? -0.489  8.011   10.672  1.00 43.20 77  A 1 
ATOM 619  O O   . LYS A 1 77  ? 0.237   7.186   11.209  1.00 41.80 77  A 1 
ATOM 620  C CB  . LYS A 1 77  ? -2.227  6.163   10.327  1.00 38.65 77  A 1 
ATOM 621  C CG  . LYS A 1 77  ? -3.707  5.784   10.418  1.00 34.85 77  A 1 
ATOM 622  C CD  . LYS A 1 77  ? -3.782  4.266   10.589  1.00 32.48 77  A 1 
ATOM 623  C CE  . LYS A 1 77  ? -5.202  3.719   10.596  1.00 29.04 77  A 1 
ATOM 624  N NZ  . LYS A 1 77  ? -5.189  2.266   10.308  1.00 26.16 77  A 1 
ATOM 625  N N   . TRP A 1 78  ? -0.079  9.208   10.412  1.00 52.18 78  A 1 
ATOM 626  C CA  . TRP A 1 78  ? 0.977   9.861   11.170  1.00 52.25 78  A 1 
ATOM 627  C C   . TRP A 1 78  ? 0.537   9.796   12.634  1.00 53.94 78  A 1 
ATOM 628  O O   . TRP A 1 78  ? -0.398  10.494  13.031  1.00 51.86 78  A 1 
ATOM 629  C CB  . TRP A 1 78  ? 1.174   11.295  10.702  1.00 48.06 78  A 1 
ATOM 630  C CG  . TRP A 1 78  ? 2.243   11.454  9.678   1.00 46.15 78  A 1 
ATOM 631  C CD1 . TRP A 1 78  ? 2.424   10.708  8.585   1.00 42.03 78  A 1 
ATOM 632  C CD2 . TRP A 1 78  ? 3.315   12.455  9.669   1.00 41.63 78  A 1 
ATOM 633  N NE1 . TRP A 1 78  ? 3.525   11.179  7.877   1.00 39.69 78  A 1 
ATOM 634  C CE2 . TRP A 1 78  ? 4.078   12.260  8.498   1.00 40.28 78  A 1 
ATOM 635  C CE3 . TRP A 1 78  ? 3.671   13.516  10.513  1.00 41.14 78  A 1 
ATOM 636  C CZ2 . TRP A 1 78  ? 5.162   13.107  8.168   1.00 38.01 78  A 1 
ATOM 637  C CZ3 . TRP A 1 78  ? 4.752   14.364  10.187  1.00 38.98 78  A 1 
ATOM 638  C CH2 . TRP A 1 78  ? 5.485   14.152  9.027   1.00 36.68 78  A 1 
ATOM 639  N N   . PRO A 1 79  ? 1.106   8.885   13.388  1.00 57.72 79  A 1 
ATOM 640  C CA  . PRO A 1 79  ? 0.526   8.560   14.667  1.00 58.40 79  A 1 
ATOM 641  C C   . PRO A 1 79  ? 0.709   9.741   15.612  1.00 60.92 79  A 1 
ATOM 642  O O   . PRO A 1 79  ? 1.711   10.457  15.575  1.00 59.02 79  A 1 
ATOM 643  C CB  . PRO A 1 79  ? 1.218   7.273   15.122  1.00 54.96 79  A 1 
ATOM 644  C CG  . PRO A 1 79  ? 1.943   6.765   13.872  1.00 53.19 79  A 1 
ATOM 645  C CD  . PRO A 1 79  ? 2.221   8.043   13.098  1.00 53.34 79  A 1 
ATOM 646  N N   . TRP A 1 80  ? -0.257  9.915   16.494  1.00 58.38 80  A 1 
ATOM 647  C CA  . TRP A 1 80  ? -0.256  10.990  17.499  1.00 58.67 80  A 1 
ATOM 648  C C   . TRP A 1 80  ? 1.087   11.128  18.252  1.00 60.83 80  A 1 
ATOM 649  O O   . TRP A 1 80  ? 1.457   12.219  18.659  1.00 60.62 80  A 1 
ATOM 650  C CB  . TRP A 1 80  ? -1.396  10.717  18.473  1.00 56.95 80  A 1 
ATOM 651  C CG  . TRP A 1 80  ? -1.160  9.664   19.519  1.00 54.99 80  A 1 
ATOM 652  C CD1 . TRP A 1 80  ? -0.567  8.468   19.362  1.00 49.61 80  A 1 
ATOM 653  C CD2 . TRP A 1 80  ? -1.510  9.748   20.936  1.00 50.71 80  A 1 
ATOM 654  N NE1 . TRP A 1 80  ? -0.522  7.802   20.592  1.00 46.13 80  A 1 
ATOM 655  C CE2 . TRP A 1 80  ? -1.107  8.560   21.573  1.00 48.72 80  A 1 
ATOM 656  C CE3 . TRP A 1 80  ? -2.151  10.731  21.724  1.00 49.15 80  A 1 
ATOM 657  C CZ2 . TRP A 1 80  ? -1.309  8.337   22.958  1.00 46.83 80  A 1 
ATOM 658  C CZ3 . TRP A 1 80  ? -2.368  10.512  23.096  1.00 47.33 80  A 1 
ATOM 659  C CH2 . TRP A 1 80  ? -1.947  9.326   23.704  1.00 44.89 80  A 1 
ATOM 660  N N   . TYR A 1 81  ? 1.845   10.036  18.387  1.00 60.59 81  A 1 
ATOM 661  C CA  . TYR A 1 81  ? 3.166   10.063  19.027  1.00 60.89 81  A 1 
ATOM 662  C C   . TYR A 1 81  ? 4.208   10.834  18.217  1.00 61.80 81  A 1 
ATOM 663  O O   . TYR A 1 81  ? 5.142   11.367  18.805  1.00 63.09 81  A 1 
ATOM 664  C CB  . TYR A 1 81  ? 3.657   8.643   19.309  1.00 60.02 81  A 1 
ATOM 665  C CG  . TYR A 1 81  ? 3.978   7.820   18.077  1.00 57.46 81  A 1 
ATOM 666  C CD1 . TYR A 1 81  ? 3.057   6.887   17.603  1.00 53.24 81  A 1 
ATOM 667  C CD2 . TYR A 1 81  ? 5.200   7.991   17.387  1.00 53.38 81  A 1 
ATOM 668  C CE1 . TYR A 1 81  ? 3.336   6.135   16.454  1.00 48.93 81  A 1 
ATOM 669  C CE2 . TYR A 1 81  ? 5.484   7.244   16.234  1.00 50.73 81  A 1 
ATOM 670  C CZ  . TYR A 1 81  ? 4.546   6.320   15.769  1.00 51.24 81  A 1 
ATOM 671  O OH  . TYR A 1 81  ? 4.801   5.592   14.642  1.00 48.06 81  A 1 
ATOM 672  N N   . ILE A 1 82  ? 4.073   10.926  16.900  1.00 66.46 82  A 1 
ATOM 673  C CA  . ILE A 1 82  ? 4.955   11.759  16.081  1.00 66.77 82  A 1 
ATOM 674  C C   . ILE A 1 82  ? 4.655   13.233  16.340  1.00 68.28 82  A 1 
ATOM 675  O O   . ILE A 1 82  ? 5.577   14.026  16.517  1.00 68.17 82  A 1 
ATOM 676  C CB  . ILE A 1 82  ? 4.846   11.375  14.592  1.00 64.75 82  A 1 
ATOM 677  C CG1 . ILE A 1 82  ? 5.519   9.997   14.389  1.00 61.18 82  A 1 
ATOM 678  C CG2 . ILE A 1 82  ? 5.493   12.432  13.682  1.00 59.20 82  A 1 
ATOM 679  C CD1 . ILE A 1 82  ? 5.311   9.385   13.012  1.00 55.31 82  A 1 
ATOM 680  N N   . TRP A 1 83  ? 3.378   13.590  16.457  1.00 63.90 83  A 1 
ATOM 681  C CA  . TRP A 1 83  ? 2.973   14.926  16.899  1.00 64.98 83  A 1 
ATOM 682  C C   . TRP A 1 83  ? 3.481   15.223  18.317  1.00 67.58 83  A 1 
ATOM 683  O O   . TRP A 1 83  ? 4.038   16.294  18.557  1.00 68.29 83  A 1 
ATOM 684  C CB  . TRP A 1 83  ? 1.451   15.046  16.812  1.00 62.25 83  A 1 
ATOM 685  C CG  . TRP A 1 83  ? 0.956   15.352  15.431  1.00 58.54 83  A 1 
ATOM 686  C CD1 . TRP A 1 83  ? 0.830   14.488  14.406  1.00 52.17 83  A 1 
ATOM 687  C CD2 . TRP A 1 83  ? 0.565   16.659  14.907  1.00 52.51 83  A 1 
ATOM 688  N NE1 . TRP A 1 83  ? 0.383   15.174  13.279  1.00 48.95 83  A 1 
ATOM 689  C CE2 . TRP A 1 83  ? 0.195   16.502  13.549  1.00 50.50 83  A 1 
ATOM 690  C CE3 . TRP A 1 83  ? 0.475   17.953  15.475  1.00 50.11 83  A 1 
ATOM 691  C CZ2 . TRP A 1 83  ? -0.235  17.593  12.771  1.00 48.71 83  A 1 
ATOM 692  C CZ3 . TRP A 1 83  ? 0.038   19.046  14.690  1.00 49.76 83  A 1 
ATOM 693  C CH2 . TRP A 1 83  ? -0.312  18.863  13.357  1.00 48.51 83  A 1 
ATOM 694  N N   . LEU A 1 84  ? 3.382   14.272  19.230  1.00 68.04 84  A 1 
ATOM 695  C CA  . LEU A 1 84  ? 3.976   14.376  20.560  1.00 68.86 84  A 1 
ATOM 696  C C   . LEU A 1 84  ? 5.496   14.542  20.497  1.00 69.94 84  A 1 
ATOM 697  O O   . LEU A 1 84  ? 6.043   15.364  21.230  1.00 70.37 84  A 1 
ATOM 698  C CB  . LEU A 1 84  ? 3.604   13.136  21.391  1.00 67.83 84  A 1 
ATOM 699  C CG  . LEU A 1 84  ? 2.270   13.284  22.144  1.00 63.37 84  A 1 
ATOM 700  C CD1 . LEU A 1 84  ? 1.807   11.923  22.639  1.00 58.41 84  A 1 
ATOM 701  C CD2 . LEU A 1 84  ? 2.424   14.198  23.366  1.00 57.84 84  A 1 
ATOM 702  N N   . GLY A 1 85  ? 6.175   13.825  19.606  1.00 71.92 85  A 1 
ATOM 703  C CA  . GLY A 1 85  ? 7.614   13.971  19.358  1.00 70.64 85  A 1 
ATOM 704  C C   . GLY A 1 85  ? 7.970   15.378  18.874  1.00 71.53 85  A 1 
ATOM 705  O O   . GLY A 1 85  ? 8.915   15.973  19.394  1.00 70.94 85  A 1 
ATOM 706  N N   . PHE A 1 86  ? 7.197   15.947  17.958  1.00 67.32 86  A 1 
ATOM 707  C CA  . PHE A 1 86  ? 7.382   17.330  17.519  1.00 67.71 86  A 1 
ATOM 708  C C   . PHE A 1 86  ? 7.155   18.336  18.653  1.00 69.69 86  A 1 
ATOM 709  O O   . PHE A 1 86  ? 7.952   19.258  18.820  1.00 70.99 86  A 1 
ATOM 710  C CB  . PHE A 1 86  ? 6.443   17.636  16.338  1.00 65.19 86  A 1 
ATOM 711  C CG  . PHE A 1 86  ? 7.075   17.390  14.987  1.00 61.52 86  A 1 
ATOM 712  C CD1 . PHE A 1 86  ? 8.051   18.276  14.497  1.00 55.27 86  A 1 
ATOM 713  C CD2 . PHE A 1 86  ? 6.693   16.287  14.206  1.00 55.55 86  A 1 
ATOM 714  C CE1 . PHE A 1 86  ? 8.640   18.060  13.240  1.00 51.86 86  A 1 
ATOM 715  C CE2 . PHE A 1 86  ? 7.280   16.069  12.949  1.00 51.76 86  A 1 
ATOM 716  C CZ  . PHE A 1 86  ? 8.251   16.952  12.466  1.00 54.64 86  A 1 
ATOM 717  N N   . ILE A 1 87  ? 6.111   18.161  19.443  1.00 70.61 87  A 1 
ATOM 718  C CA  . ILE A 1 87  ? 5.821   19.029  20.586  1.00 72.12 87  A 1 
ATOM 719  C C   . ILE A 1 87  ? 6.940   18.920  21.629  1.00 73.00 87  A 1 
ATOM 720  O O   . ILE A 1 87  ? 7.439   19.942  22.102  1.00 74.05 87  A 1 
ATOM 721  C CB  . ILE A 1 87  ? 4.427   18.697  21.173  1.00 72.47 87  A 1 
ATOM 722  C CG1 . ILE A 1 87  ? 3.310   19.074  20.171  1.00 70.68 87  A 1 
ATOM 723  C CG2 . ILE A 1 87  ? 4.191   19.429  22.504  1.00 68.08 87  A 1 
ATOM 724  C CD1 . ILE A 1 87  ? 1.949   18.447  20.498  1.00 65.24 87  A 1 
ATOM 725  N N   . ALA A 1 88  ? 7.389   17.712  21.957  1.00 72.67 88  A 1 
ATOM 726  C CA  . ALA A 1 88  ? 8.486   17.488  22.891  1.00 71.73 88  A 1 
ATOM 727  C C   . ALA A 1 88  ? 9.803   18.093  22.373  1.00 71.96 88  A 1 
ATOM 728  O O   . ALA A 1 88  ? 10.535  18.711  23.140  1.00 70.70 88  A 1 
ATOM 729  C CB  . ALA A 1 88  ? 8.616   15.985  23.149  1.00 70.27 88  A 1 
ATOM 730  N N   . GLY A 1 89  ? 10.070  17.984  21.067  1.00 75.09 89  A 1 
ATOM 731  C CA  . GLY A 1 89  ? 11.212  18.614  20.419  1.00 73.87 89  A 1 
ATOM 732  C C   . GLY A 1 89  ? 11.163  20.144  20.520  1.00 74.89 89  A 1 
ATOM 733  O O   . GLY A 1 89  ? 12.159  20.768  20.892  1.00 74.39 89  A 1 
ATOM 734  N N   . LEU A 1 90  ? 10.012  20.762  20.277  1.00 72.57 90  A 1 
ATOM 735  C CA  . LEU A 1 90  ? 9.825   22.207  20.443  1.00 73.55 90  A 1 
ATOM 736  C C   . LEU A 1 90  ? 10.022  22.644  21.902  1.00 74.73 90  A 1 
ATOM 737  O O   . LEU A 1 90  ? 10.712  23.627  22.147  1.00 75.61 90  A 1 
ATOM 738  C CB  . LEU A 1 90  ? 8.423   22.602  19.941  1.00 72.44 90  A 1 
ATOM 739  C CG  . LEU A 1 90  ? 8.311   22.708  18.407  1.00 68.29 90  A 1 
ATOM 740  C CD1 . LEU A 1 90  ? 6.838   22.833  18.011  1.00 61.48 90  A 1 
ATOM 741  C CD2 . LEU A 1 90  ? 9.049   23.934  17.873  1.00 63.01 90  A 1 
ATOM 742  N N   . ILE A 1 91  ? 9.480   21.911  22.860  1.00 75.98 91  A 1 
ATOM 743  C CA  . ILE A 1 91  ? 9.677   22.185  24.288  1.00 76.24 91  A 1 
ATOM 744  C C   . ILE A 1 91  ? 11.158  22.079  24.653  1.00 76.32 91  A 1 
ATOM 745  O O   . ILE A 1 91  ? 11.674  22.955  25.339  1.00 76.42 91  A 1 
ATOM 746  C CB  . ILE A 1 91  ? 8.799   21.252  25.147  1.00 76.92 91  A 1 
ATOM 747  C CG1 . ILE A 1 91  ? 7.304   21.586  24.959  1.00 74.44 91  A 1 
ATOM 748  C CG2 . ILE A 1 91  ? 9.165   21.362  26.639  1.00 72.02 91  A 1 
ATOM 749  C CD1 . ILE A 1 91  ? 6.357   20.507  25.498  1.00 68.24 91  A 1 
ATOM 750  N N   . ALA A 1 92  ? 11.865  21.068  24.159  1.00 76.22 92  A 1 
ATOM 751  C CA  . ALA A 1 92  ? 13.294  20.905  24.399  1.00 75.03 92  A 1 
ATOM 752  C C   . ALA A 1 92  ? 14.115  22.069  23.826  1.00 75.59 92  A 1 
ATOM 753  O O   . ALA A 1 92  ? 14.983  22.594  24.512  1.00 74.83 92  A 1 
ATOM 754  C CB  . ALA A 1 92  ? 13.742  19.551  23.826  1.00 73.31 92  A 1 
ATOM 755  N N   . ILE A 1 93  ? 13.796  22.535  22.615  1.00 75.51 93  A 1 
ATOM 756  C CA  . ILE A 1 93  ? 14.452  23.694  21.996  1.00 75.55 93  A 1 
ATOM 757  C C   . ILE A 1 93  ? 14.204  24.964  22.821  1.00 76.15 93  A 1 
ATOM 758  O O   . ILE A 1 93  ? 15.138  25.714  23.091  1.00 76.39 93  A 1 
ATOM 759  C CB  . ILE A 1 93  ? 13.989  23.862  20.531  1.00 74.42 93  A 1 
ATOM 760  C CG1 . ILE A 1 93  ? 14.520  22.703  19.657  1.00 70.51 93  A 1 
ATOM 761  C CG2 . ILE A 1 93  ? 14.455  25.210  19.940  1.00 67.14 93  A 1 
ATOM 762  C CD1 . ILE A 1 93  ? 13.809  22.575  18.296  1.00 64.03 93  A 1 
ATOM 763  N N   . VAL A 1 94  ? 12.970  25.195  23.271  1.00 74.91 94  A 1 
ATOM 764  C CA  . VAL A 1 94  ? 12.630  26.331  24.137  1.00 74.85 94  A 1 
ATOM 765  C C   . VAL A 1 94  ? 13.392  26.248  25.460  1.00 75.07 94  A 1 
ATOM 766  O O   . VAL A 1 94  ? 13.991  27.235  25.883  1.00 74.96 94  A 1 
ATOM 767  C CB  . VAL A 1 94  ? 11.109  26.418  24.355  1.00 74.78 94  A 1 
ATOM 768  C CG1 . VAL A 1 94  ? 10.725  27.471  25.391  1.00 70.95 94  A 1 
ATOM 769  C CG2 . VAL A 1 94  ? 10.402  26.801  23.051  1.00 69.62 94  A 1 
ATOM 770  N N   . MET A 1 95  ? 13.451  25.081  26.085  1.00 75.63 95  A 1 
ATOM 771  C CA  . MET A 1 95  ? 14.199  24.869  27.328  1.00 75.07 95  A 1 
ATOM 772  C C   . MET A 1 95  ? 15.690  25.141  27.148  1.00 75.13 95  A 1 
ATOM 773  O O   . MET A 1 95  ? 16.281  25.855  27.950  1.00 75.71 95  A 1 
ATOM 774  C CB  . MET A 1 95  ? 13.977  23.435  27.834  1.00 74.10 95  A 1 
ATOM 775  C CG  . MET A 1 95  ? 12.634  23.263  28.543  1.00 68.07 95  A 1 
ATOM 776  S SD  . MET A 1 95  ? 12.535  24.113  30.136  1.00 62.26 95  A 1 
ATOM 777  C CE  . MET A 1 95  ? 11.522  22.922  31.047  1.00 56.03 95  A 1 
ATOM 778  N N   . VAL A 1 96  ? 16.306  24.642  26.067  1.00 76.11 96  A 1 
ATOM 779  C CA  . VAL A 1 96  ? 17.720  24.908  25.752  1.00 74.74 96  A 1 
ATOM 780  C C   . VAL A 1 96  ? 17.957  26.402  25.524  1.00 74.55 96  A 1 
ATOM 781  O O   . VAL A 1 96  ? 18.952  26.949  25.997  1.00 74.08 96  A 1 
ATOM 782  C CB  . VAL A 1 96  ? 18.162  24.076  24.535  1.00 73.82 96  A 1 
ATOM 783  C CG1 . VAL A 1 96  ? 19.537  24.474  24.001  1.00 69.83 96  A 1 
ATOM 784  C CG2 . VAL A 1 96  ? 18.242  22.590  24.898  1.00 67.88 96  A 1 
ATOM 785  N N   . THR A 1 97  ? 17.035  27.091  24.862  1.00 74.21 97  A 1 
ATOM 786  C CA  . THR A 1 97  ? 17.132  28.542  24.621  1.00 73.73 97  A 1 
ATOM 787  C C   . THR A 1 97  ? 17.042  29.332  25.928  1.00 73.97 97  A 1 
ATOM 788  O O   . THR A 1 97  ? 17.866  30.216  26.166  1.00 73.58 97  A 1 
ATOM 789  C CB  . THR A 1 97  ? 16.046  29.006  23.636  1.00 72.99 97  A 1 
ATOM 790  O OG1 . THR A 1 97  ? 16.053  28.215  22.473  1.00 68.33 97  A 1 
ATOM 791  C CG2 . THR A 1 97  ? 16.271  30.438  23.175  1.00 65.62 97  A 1 
ATOM 792  N N   . ILE A 1 98  ? 16.110  28.990  26.795  1.00 74.38 98  A 1 
ATOM 793  C CA  . ILE A 1 98  ? 15.990  29.594  28.133  1.00 74.05 98  A 1 
ATOM 794  C C   . ILE A 1 98  ? 17.267  29.340  28.944  1.00 73.30 98  A 1 
ATOM 795  O O   . ILE A 1 98  ? 17.798  30.257  29.565  1.00 72.83 98  A 1 
ATOM 796  C CB  . ILE A 1 98  ? 14.735  29.072  28.860  1.00 74.57 98  A 1 
ATOM 797  C CG1 . ILE A 1 98  ? 13.456  29.583  28.154  1.00 72.58 98  A 1 
ATOM 798  C CG2 . ILE A 1 98  ? 14.719  29.503  30.337  1.00 70.50 98  A 1 
ATOM 799  C CD1 . ILE A 1 98  ? 12.179  28.855  28.596  1.00 67.58 98  A 1 
ATOM 800  N N   . MET A 1 99  ? 17.813  28.124  28.901  1.00 74.67 99  A 1 
ATOM 801  C CA  . MET A 1 99  ? 19.066  27.760  29.565  1.00 72.82 99  A 1 
ATOM 802  C C   . MET A 1 99  ? 20.236  28.609  29.070  1.00 72.19 99  A 1 
ATOM 803  O O   . MET A 1 99  ? 20.998  29.120  29.881  1.00 71.72 99  A 1 
ATOM 804  C CB  . MET A 1 99  ? 19.344  26.277  29.307  1.00 71.10 99  A 1 
ATOM 805  C CG  . MET A 1 99  ? 18.680  25.372  30.331  1.00 65.44 99  A 1 
ATOM 806  S SD  . MET A 1 99  ? 19.922  24.782  31.472  1.00 60.84 99  A 1 
ATOM 807  C CE  . MET A 1 99  ? 18.969  23.528  32.334  1.00 54.94 99  A 1 
ATOM 808  N N   . LEU A 1 100 ? 20.362  28.805  27.748  1.00 71.61 100 A 1 
ATOM 809  C CA  . LEU A 1 100 ? 21.392  29.670  27.168  1.00 70.97 100 A 1 
ATOM 810  C C   . LEU A 1 100 ? 21.223  31.120  27.625  1.00 70.64 100 A 1 
ATOM 811  O O   . LEU A 1 100 ? 22.199  31.754  28.022  1.00 69.54 100 A 1 
ATOM 812  C CB  . LEU A 1 100 ? 21.343  29.575  25.635  1.00 70.42 100 A 1 
ATOM 813  C CG  . LEU A 1 100 ? 22.024  28.320  25.069  1.00 66.70 100 A 1 
ATOM 814  C CD1 . LEU A 1 100 ? 21.628  28.110  23.609  1.00 61.67 100 A 1 
ATOM 815  C CD2 . LEU A 1 100 ? 23.550  28.435  25.128  1.00 62.08 100 A 1 
ATOM 816  N N   . CYS A 1 101 ? 20.005  31.645  27.650  1.00 68.47 101 A 1 
ATOM 817  C CA  . CYS A 1 101 ? 19.714  32.985  28.155  1.00 67.68 101 A 1 
ATOM 818  C C   . CYS A 1 101 ? 20.051  33.117  29.642  1.00 66.50 101 A 1 
ATOM 819  O O   . CYS A 1 101 ? 20.660  34.107  30.049  1.00 64.63 101 A 1 
ATOM 820  C CB  . CYS A 1 101 ? 18.240  33.323  27.899  1.00 67.26 101 A 1 
ATOM 821  S SG  . CYS A 1 101 ? 17.947  33.573  26.124  1.00 61.88 101 A 1 
ATOM 822  N N   . CYS A 1 102 ? 19.736  32.114  30.455  1.00 68.81 102 A 1 
ATOM 823  C CA  . CYS A 1 102 ? 20.092  32.113  31.868  1.00 67.12 102 A 1 
ATOM 824  C C   . CYS A 1 102 ? 21.607  32.070  32.074  1.00 65.13 102 A 1 
ATOM 825  O O   . CYS A 1 102 ? 22.128  32.815  32.898  1.00 62.64 102 A 1 
ATOM 826  C CB  . CYS A 1 102 ? 19.406  30.938  32.574  1.00 65.93 102 A 1 
ATOM 827  S SG  . CYS A 1 102 ? 17.639  31.287  32.809  1.00 60.91 102 A 1 
ATOM 828  N N   . MET A 1 103 ? 22.360  31.276  31.313  1.00 70.48 103 A 1 
ATOM 829  C CA  . MET A 1 103 ? 23.831  31.233  31.398  1.00 68.35 103 A 1 
ATOM 830  C C   . MET A 1 103 ? 24.461  32.568  31.027  1.00 66.51 103 A 1 
ATOM 831  O O   . MET A 1 103 ? 25.310  33.061  31.750  1.00 64.19 103 A 1 
ATOM 832  C CB  . MET A 1 103 ? 24.404  30.153  30.489  1.00 66.07 103 A 1 
ATOM 833  C CG  . MET A 1 103 ? 24.395  28.787  31.136  1.00 61.82 103 A 1 
ATOM 834  S SD  . MET A 1 103 ? 25.873  27.866  30.709  1.00 57.65 103 A 1 
ATOM 835  C CE  . MET A 1 103 ? 25.352  26.216  31.138  1.00 51.39 103 A 1 
ATOM 836  N N   . THR A 1 104 ? 24.028  33.172  29.915  1.00 67.38 104 A 1 
ATOM 837  C CA  . THR A 1 104 ? 24.558  34.468  29.481  1.00 65.04 104 A 1 
ATOM 838  C C   . THR A 1 104 ? 24.219  35.576  30.471  1.00 63.60 104 A 1 
ATOM 839  O O   . THR A 1 104 ? 25.076  36.410  30.765  1.00 59.03 104 A 1 
ATOM 840  C CB  . THR A 1 104 ? 24.054  34.835  28.086  1.00 62.15 104 A 1 
ATOM 841  O OG1 . THR A 1 104 ? 22.664  34.714  27.978  1.00 56.47 104 A 1 
ATOM 842  C CG2 . THR A 1 104 ? 24.658  33.943  27.007  1.00 55.89 104 A 1 
ATOM 843  N N   . SER A 1 105 ? 23.043  35.559  31.059  1.00 63.02 105 A 1 
ATOM 844  C CA  . SER A 1 105 ? 22.650  36.503  32.115  1.00 60.91 105 A 1 
ATOM 845  C C   . SER A 1 105 ? 23.479  36.304  33.383  1.00 58.57 105 A 1 
ATOM 846  O O   . SER A 1 105 ? 23.933  37.280  33.975  1.00 55.19 105 A 1 
ATOM 847  C CB  . SER A 1 105 ? 21.166  36.355  32.447  1.00 58.31 105 A 1 
ATOM 848  O OG  . SER A 1 105 ? 20.368  36.602  31.308  1.00 54.03 105 A 1 
ATOM 849  N N   . CYS A 1 106 ? 23.763  35.074  33.780  1.00 54.99 106 A 1 
ATOM 850  C CA  . CYS A 1 106 ? 24.593  34.773  34.949  1.00 52.14 106 A 1 
ATOM 851  C C   . CYS A 1 106 ? 26.040  35.243  34.754  1.00 50.47 106 A 1 
ATOM 852  O O   . CYS A 1 106 ? 26.609  35.872  35.632  1.00 47.47 106 A 1 
ATOM 853  C CB  . CYS A 1 106 ? 24.508  33.272  35.245  1.00 50.04 106 A 1 
ATOM 854  S SG  . CYS A 1 106 ? 24.347  32.994  37.023  1.00 47.80 106 A 1 
ATOM 855  N N   . CYS A 1 107 ? 26.628  35.029  33.579  1.00 56.03 107 A 1 
ATOM 856  C CA  . CYS A 1 107 ? 27.957  35.559  33.247  1.00 53.87 107 A 1 
ATOM 857  C C   . CYS A 1 107 ? 27.984  37.091  33.260  1.00 52.16 107 A 1 
ATOM 858  O O   . CYS A 1 107 ? 28.953  37.680  33.714  1.00 48.92 107 A 1 
ATOM 859  C CB  . CYS A 1 107 ? 28.384  35.031  31.875  1.00 51.23 107 A 1 
ATOM 860  S SG  . CYS A 1 107 ? 29.025  33.335  32.013  1.00 48.45 107 A 1 
ATOM 861  N N   . SER A 1 108 ? 26.925  37.745  32.792  1.00 53.79 108 A 1 
ATOM 862  C CA  . SER A 1 108 ? 26.813  39.208  32.828  1.00 52.67 108 A 1 
ATOM 863  C C   . SER A 1 108 ? 26.705  39.725  34.264  1.00 51.17 108 A 1 
ATOM 864  O O   . SER A 1 108 ? 27.398  40.671  34.624  1.00 48.12 108 A 1 
ATOM 865  C CB  . SER A 1 108 ? 25.615  39.683  32.008  1.00 49.31 108 A 1 
ATOM 866  O OG  . SER A 1 108 ? 25.736  39.251  30.662  1.00 46.30 108 A 1 
ATOM 867  N N   . CYS A 1 109 ? 25.929  39.088  35.131  1.00 49.27 109 A 1 
ATOM 868  C CA  . CYS A 1 109 ? 25.838  39.423  36.558  1.00 48.00 109 A 1 
ATOM 869  C C   . CYS A 1 109 ? 27.174  39.239  37.278  1.00 46.94 109 A 1 
ATOM 870  O O   . CYS A 1 109 ? 27.557  40.085  38.070  1.00 44.23 109 A 1 
ATOM 871  C CB  . CYS A 1 109 ? 24.752  38.576  37.228  1.00 45.15 109 A 1 
ATOM 872  S SG  . CYS A 1 109 ? 23.169  39.462  37.212  1.00 42.17 109 A 1 
ATOM 873  N N   . LEU A 1 110 ? 27.936  38.194  36.982  1.00 49.72 110 A 1 
ATOM 874  C CA  . LEU A 1 110 ? 29.278  37.978  37.529  1.00 48.14 110 A 1 
ATOM 875  C C   . LEU A 1 110 ? 30.240  39.094  37.154  1.00 46.89 110 A 1 
ATOM 876  O O   . LEU A 1 110 ? 30.973  39.594  38.007  1.00 42.99 110 A 1 
ATOM 877  C CB  . LEU A 1 110 ? 29.799  36.624  37.039  1.00 44.08 110 A 1 
ATOM 878  C CG  . LEU A 1 110 ? 29.379  35.481  37.967  1.00 42.01 110 A 1 
ATOM 879  C CD1 . LEU A 1 110 ? 29.539  34.148  37.240  1.00 39.46 110 A 1 
ATOM 880  C CD2 . LEU A 1 110 ? 30.242  35.509  39.227  1.00 39.69 110 A 1 
ATOM 881  N N   . LYS A 1 111 ? 30.203  39.531  35.904  1.00 48.14 111 A 1 
ATOM 882  C CA  . LYS A 1 111 ? 31.032  40.647  35.443  1.00 47.71 111 A 1 
ATOM 883  C C   . LYS A 1 111 ? 30.650  41.961  36.141  1.00 46.15 111 A 1 
ATOM 884  O O   . LYS A 1 111 ? 31.532  42.743  36.478  1.00 43.68 111 A 1 
ATOM 885  C CB  . LYS A 1 111 ? 30.929  40.733  33.915  1.00 46.36 111 A 1 
ATOM 886  C CG  . LYS A 1 111 ? 32.259  41.143  33.286  1.00 42.90 111 A 1 
ATOM 887  C CD  . LYS A 1 111 ? 32.146  41.181  31.766  1.00 40.59 111 A 1 
ATOM 888  C CE  . LYS A 1 111 ? 33.509  41.470  31.140  1.00 35.53 111 A 1 
ATOM 889  N NZ  . LYS A 1 111 ? 33.427  41.574  29.666  1.00 32.08 111 A 1 
ATOM 890  N N   . GLY A 1 112 ? 29.385  42.187  36.397  1.00 44.92 112 A 1 
ATOM 891  C CA  . GLY A 1 112 ? 28.886  43.318  37.181  1.00 44.53 112 A 1 
ATOM 892  C C   . GLY A 1 112 ? 29.308  43.258  38.648  1.00 43.73 112 A 1 
ATOM 893  O O   . GLY A 1 112 ? 29.777  44.258  39.193  1.00 40.76 112 A 1 
ATOM 894  N N   . CYS A 1 113 ? 29.252  42.107  39.302  1.00 44.81 113 A 1 
ATOM 895  C CA  . CYS A 1 113 ? 29.697  41.931  40.694  1.00 44.11 113 A 1 
ATOM 896  C C   . CYS A 1 113 ? 31.191  42.185  40.863  1.00 42.93 113 A 1 
ATOM 897  O O   . CYS A 1 113 ? 31.594  42.818  41.829  1.00 40.51 113 A 1 
ATOM 898  C CB  . CYS A 1 113 ? 29.323  40.528  41.202  1.00 41.12 113 A 1 
ATOM 899  S SG  . CYS A 1 113 ? 27.767  40.597  42.132  1.00 37.94 113 A 1 
ATOM 900  N N   . CYS A 1 114 ? 32.043  41.781  39.922  1.00 44.80 114 A 1 
ATOM 901  C CA  . CYS A 1 114 ? 33.472  42.115  39.959  1.00 44.79 114 A 1 
ATOM 902  C C   . CYS A 1 114 ? 33.727  43.625  39.868  1.00 43.55 114 A 1 
ATOM 903  O O   . CYS A 1 114 ? 34.686  44.113  40.452  1.00 40.91 114 A 1 
ATOM 904  C CB  . CYS A 1 114 ? 34.205  41.374  38.841  1.00 42.14 114 A 1 
ATOM 905  S SG  . CYS A 1 114 ? 34.415  39.620  39.274  1.00 39.22 114 A 1 
ATOM 906  N N   . SER A 1 115 ? 32.874  44.379  39.189  1.00 44.06 115 A 1 
ATOM 907  C CA  . SER A 1 115 ? 32.993  45.845  39.144  1.00 44.29 115 A 1 
ATOM 908  C C   . SER A 1 115 ? 32.650  46.512  40.478  1.00 43.46 115 A 1 
ATOM 909  O O   . SER A 1 115 ? 33.193  47.566  40.774  1.00 40.60 115 A 1 
ATOM 910  C CB  . SER A 1 115 ? 32.108  46.422  38.039  1.00 41.50 115 A 1 
ATOM 911  O OG  . SER A 1 115 ? 32.504  45.927  36.768  1.00 38.00 115 A 1 
ATOM 912  N N   . CYS A 1 116 ? 31.822  45.911  41.322  1.00 42.71 116 A 1 
ATOM 913  C CA  . CYS A 1 116 ? 31.510  46.455  42.650  1.00 42.37 116 A 1 
ATOM 914  C C   . CYS A 1 116 ? 32.712  46.448  43.599  1.00 41.34 116 A 1 
ATOM 915  O O   . CYS A 1 116 ? 32.763  47.273  44.506  1.00 39.09 116 A 1 
ATOM 916  C CB  . CYS A 1 116 ? 30.328  45.695  43.256  1.00 39.74 116 A 1 
ATOM 917  S SG  . CYS A 1 116 ? 28.789  46.105  42.383  1.00 36.87 116 A 1 
ATOM 918  N N   . GLY A 1 117 ? 33.705  45.593  43.401  1.00 41.80 117 A 1 
ATOM 919  C CA  . GLY A 1 117 ? 34.942  45.592  44.182  1.00 42.33 117 A 1 
ATOM 920  C C   . GLY A 1 117 ? 35.758  46.877  44.057  1.00 41.21 117 A 1 
ATOM 921  O O   . GLY A 1 117 ? 36.516  47.221  44.962  1.00 38.65 117 A 1 
ATOM 922  N N   . SER A 1 118 ? 35.584  47.646  42.977  1.00 42.55 118 A 1 
ATOM 923  C CA  . SER A 1 118 ? 36.295  48.928  42.792  1.00 43.45 118 A 1 
ATOM 924  C C   . SER A 1 118 ? 35.828  50.017  43.759  1.00 42.84 118 A 1 
ATOM 925  O O   . SER A 1 118 ? 36.580  50.966  43.990  1.00 39.60 118 A 1 
ATOM 926  C CB  . SER A 1 118 ? 36.104  49.431  41.358  1.00 40.32 118 A 1 
ATOM 927  O OG  . SER A 1 118 ? 36.517  48.450  40.420  1.00 36.37 118 A 1 
ATOM 928  N N   . CYS A 1 119 ? 34.647  49.909  44.340  1.00 36.05 119 A 1 
ATOM 929  C CA  . CYS A 1 119 ? 34.139  50.922  45.273  1.00 36.73 119 A 1 
ATOM 930  C C   . CYS A 1 119 ? 34.944  50.975  46.577  1.00 35.88 119 A 1 
ATOM 931  O O   . CYS A 1 119 ? 35.085  52.047  47.154  1.00 34.89 119 A 1 
ATOM 932  C CB  . CYS A 1 119 ? 32.652  50.674  45.557  1.00 35.37 119 A 1 
ATOM 933  S SG  . CYS A 1 119 ? 31.669  50.951  44.040  1.00 32.64 119 A 1 
ATOM 934  N N   . CYS A 1 120 ? 35.545  49.881  47.042  1.00 35.33 120 A 1 
ATOM 935  C CA  . CYS A 1 120 ? 36.321  49.863  48.290  1.00 37.01 120 A 1 
ATOM 936  C C   . CYS A 1 120 ? 37.652  50.619  48.191  1.00 34.97 120 A 1 
ATOM 937  O O   . CYS A 1 120 ? 38.152  51.086  49.209  1.00 33.35 120 A 1 
ATOM 938  C CB  . CYS A 1 120 ? 36.552  48.415  48.729  1.00 36.06 120 A 1 
ATOM 939  S SG  . CYS A 1 120 ? 34.961  47.593  49.081  1.00 33.56 120 A 1 
ATOM 940  N N   . LYS A 1 121 ? 38.222  50.774  47.005  1.00 40.05 121 A 1 
ATOM 941  C CA  . LYS A 1 121 ? 39.476  51.543  46.844  1.00 40.96 121 A 1 
ATOM 942  C C   . LYS A 1 121 ? 39.300  53.048  46.997  1.00 39.09 121 A 1 
ATOM 943  O O   . LYS A 1 121 ? 40.268  53.734  47.290  1.00 36.74 121 A 1 
ATOM 944  C CB  . LYS A 1 121 ? 40.147  51.227  45.501  1.00 39.71 121 A 1 
ATOM 945  C CG  . LYS A 1 121 ? 41.034  49.991  45.607  1.00 36.36 121 A 1 
ATOM 946  C CD  . LYS A 1 121 ? 41.931  49.856  44.378  1.00 34.68 121 A 1 
ATOM 947  C CE  . LYS A 1 121 ? 42.952  48.742  44.627  1.00 30.40 121 A 1 
ATOM 948  N NZ  . LYS A 1 121 ? 43.955  48.649  43.558  1.00 29.25 121 A 1 
ATOM 949  N N   . PHE A 1 122 ? 38.107  53.596  46.801  1.00 38.87 122 A 1 
ATOM 950  C CA  . PHE A 1 122 ? 37.897  55.048  46.855  1.00 39.19 122 A 1 
ATOM 951  C C   . PHE A 1 122 ? 37.992  55.613  48.271  1.00 38.05 122 A 1 
ATOM 952  O O   . PHE A 1 122 ? 38.477  56.727  48.447  1.00 34.99 122 A 1 
ATOM 953  C CB  . PHE A 1 122 ? 36.570  55.411  46.181  1.00 36.59 122 A 1 
ATOM 954  C CG  . PHE A 1 122 ? 36.780  56.195  44.903  1.00 33.94 122 A 1 
ATOM 955  C CD1 . PHE A 1 122 ? 36.955  57.589  44.961  1.00 30.98 122 A 1 
ATOM 956  C CD2 . PHE A 1 122 ? 36.834  55.540  43.668  1.00 31.14 122 A 1 
ATOM 957  C CE1 . PHE A 1 122 ? 37.180  58.324  43.791  1.00 29.35 122 A 1 
ATOM 958  C CE2 . PHE A 1 122 ? 37.058  56.269  42.493  1.00 30.55 122 A 1 
ATOM 959  C CZ  . PHE A 1 122 ? 37.236  57.672  42.543  1.00 31.07 122 A 1 
ATOM 960  N N   . ASP A 1 123 ? 37.605  54.839  49.284  1.00 34.02 123 A 1 
ATOM 961  C CA  . ASP A 1 123 ? 37.677  55.306  50.677  1.00 35.57 123 A 1 
ATOM 962  C C   . ASP A 1 123 ? 39.127  55.351  51.219  1.00 33.24 123 A 1 
ATOM 963  O O   . ASP A 1 123 ? 39.403  56.099  52.154  1.00 31.06 123 A 1 
ATOM 964  C CB  . ASP A 1 123 ? 36.777  54.442  51.575  1.00 34.24 123 A 1 
ATOM 965  C CG  . ASP A 1 123 ? 35.279  54.808  51.474  1.00 30.46 123 A 1 
ATOM 966  O OD1 . ASP A 1 123 ? 34.979  56.025  51.411  1.00 28.80 123 A 1 
ATOM 967  O OD2 . ASP A 1 123 ? 34.450  53.884  51.480  1.00 28.49 123 A 1 
ATOM 968  N N   . GLU A 1 124 ? 40.061  54.601  50.653  1.00 33.45 124 A 1 
ATOM 969  C CA  . GLU A 1 124 ? 41.470  54.616  51.074  1.00 34.54 124 A 1 
ATOM 970  C C   . GLU A 1 124 ? 42.194  55.896  50.618  1.00 33.07 124 A 1 
ATOM 971  O O   . GLU A 1 124 ? 42.976  56.474  51.376  1.00 31.26 124 A 1 
ATOM 972  C CB  . GLU A 1 124 ? 42.175  53.336  50.581  1.00 34.62 124 A 1 
ATOM 973  C CG  . GLU A 1 124 ? 42.956  52.622  51.690  1.00 32.07 124 A 1 
ATOM 974  C CD  . GLU A 1 124 ? 43.611  51.312  51.227  1.00 30.69 124 A 1 
ATOM 975  O OE1 . GLU A 1 124 ? 44.204  50.633  52.104  1.00 28.72 124 A 1 
ATOM 976  O OE2 . GLU A 1 124 ? 43.542  50.977  50.018  1.00 31.64 124 A 1 
ATOM 977  N N   . ASP A 1 125 ? 41.890  56.389  49.408  1.00 34.75 125 A 1 
ATOM 978  C CA  . ASP A 1 125 ? 42.522  57.602  48.870  1.00 35.64 125 A 1 
ATOM 979  C C   . ASP A 1 125 ? 42.108  58.881  49.611  1.00 33.35 125 A 1 
ATOM 980  O O   . ASP A 1 125 ? 42.886  59.834  49.691  1.00 31.12 125 A 1 
ATOM 981  C CB  . ASP A 1 125 ? 42.227  57.735  47.363  1.00 34.58 125 A 1 
ATOM 982  C CG  . ASP A 1 125 ? 43.319  57.199  46.433  1.00 30.67 125 A 1 
ATOM 983  O OD1 . ASP A 1 125 ? 44.516  57.233  46.816  1.00 29.96 125 A 1 
ATOM 984  O OD2 . ASP A 1 125 ? 42.970  56.820  45.291  1.00 29.89 125 A 1 
ATOM 985  N N   . ASP A 1 126 ? 40.907  58.907  50.185  1.00 33.99 126 A 1 
ATOM 986  C CA  . ASP A 1 126 ? 40.455  60.084  50.947  1.00 36.28 126 A 1 
ATOM 987  C C   . ASP A 1 126 ? 41.106  60.189  52.341  1.00 34.60 126 A 1 
ATOM 988  O O   . ASP A 1 126 ? 41.046  61.237  52.987  1.00 32.72 126 A 1 
ATOM 989  C CB  . ASP A 1 126 ? 38.916  60.111  51.030  1.00 35.08 126 A 1 
ATOM 990  C CG  . ASP A 1 126 ? 38.252  60.863  49.857  1.00 31.22 126 A 1 
ATOM 991  O OD1 . ASP A 1 126 ? 38.879  61.791  49.296  1.00 30.10 126 A 1 
ATOM 992  O OD2 . ASP A 1 126 ? 37.061  60.568  49.589  1.00 29.37 126 A 1 
ATOM 993  N N   . SER A 1 127 ? 41.765  59.142  52.830  1.00 34.88 127 A 1 
ATOM 994  C CA  . SER A 1 127 ? 42.460  59.162  54.131  1.00 35.06 127 A 1 
ATOM 995  C C   . SER A 1 127 ? 43.862  59.758  54.049  1.00 33.62 127 A 1 
ATOM 996  O O   . SER A 1 127 ? 44.379  60.281  55.042  1.00 32.35 127 A 1 
ATOM 997  C CB  . SER A 1 127 ? 42.504  57.750  54.723  1.00 34.94 127 A 1 
ATOM 998  O OG  . SER A 1 127 ? 41.186  57.260  54.925  1.00 31.69 127 A 1 
ATOM 999  N N   . GLU A 1 128 ? 44.512  59.743  52.883  1.00 37.62 128 A 1 
ATOM 1000 C CA  . GLU A 1 128 ? 45.862  60.316  52.702  1.00 40.14 128 A 1 
ATOM 1001 C C   . GLU A 1 128 ? 45.969  61.827  52.976  1.00 38.26 128 A 1 
ATOM 1002 O O   . GLU A 1 128 ? 46.977  62.252  53.544  1.00 36.87 128 A 1 
ATOM 1003 C CB  . GLU A 1 128 ? 46.412  60.013  51.303  1.00 40.65 128 A 1 
ATOM 1004 C CG  . GLU A 1 128 ? 47.312  58.767  51.230  1.00 36.94 128 A 1 
ATOM 1005 C CD  . GLU A 1 128 ? 48.371  58.858  50.122  1.00 35.05 128 A 1 
ATOM 1006 O OE1 . GLU A 1 128 ? 49.412  58.186  50.256  1.00 31.98 128 A 1 
ATOM 1007 O OE2 . GLU A 1 128 ? 48.206  59.692  49.204  1.00 35.28 128 A 1 
ATOM 1008 N N   . PRO A 1 129 ? 45.018  62.702  52.629  1.00 38.60 129 A 1 
ATOM 1009 C CA  . PRO A 1 129 ? 45.215  64.147  52.793  1.00 40.43 129 A 1 
ATOM 1010 C C   . PRO A 1 129 ? 45.300  64.572  54.262  1.00 39.71 129 A 1 
ATOM 1011 O O   . PRO A 1 129 ? 45.990  65.536  54.581  1.00 38.60 129 A 1 
ATOM 1012 C CB  . PRO A 1 129 ? 44.061  64.830  52.046  1.00 39.38 129 A 1 
ATOM 1013 C CG  . PRO A 1 129 ? 42.966  63.772  51.989  1.00 38.35 129 A 1 
ATOM 1014 C CD  . PRO A 1 129 ? 43.759  62.475  51.906  1.00 41.61 129 A 1 
ATOM 1015 N N   . VAL A 1 130 ? 44.667  63.828  55.156  1.00 36.95 130 A 1 
ATOM 1016 C CA  . VAL A 1 130 ? 44.722  64.135  56.591  1.00 38.88 130 A 1 
ATOM 1017 C C   . VAL A 1 130 ? 46.125  63.907  57.148  1.00 37.30 130 A 1 
ATOM 1018 O O   . VAL A 1 130 ? 46.654  64.754  57.875  1.00 36.55 130 A 1 
ATOM 1019 C CB  . VAL A 1 130 ? 43.673  63.329  57.381  1.00 39.01 130 A 1 
ATOM 1020 C CG1 . VAL A 1 130 ? 43.633  63.749  58.856  1.00 34.80 130 A 1 
ATOM 1021 C CG2 . VAL A 1 130 ? 42.262  63.532  56.812  1.00 37.20 130 A 1 
ATOM 1022 N N   . LEU A 1 131 ? 46.795  62.830  56.762  1.00 37.44 131 A 1 
ATOM 1023 C CA  . LEU A 1 131 ? 48.170  62.539  57.184  1.00 39.17 131 A 1 
ATOM 1024 C C   . LEU A 1 131 ? 49.186  63.537  56.624  1.00 37.74 131 A 1 
ATOM 1025 O O   . LEU A 1 131 ? 50.140  63.904  57.322  1.00 36.91 131 A 1 
ATOM 1026 C CB  . LEU A 1 131 ? 48.532  61.094  56.803  1.00 39.13 131 A 1 
ATOM 1027 C CG  . LEU A 1 131 ? 48.312  60.110  57.969  1.00 35.96 131 A 1 
ATOM 1028 C CD1 . LEU A 1 131 ? 48.178  58.688  57.441  1.00 35.22 131 A 1 
ATOM 1029 C CD2 . LEU A 1 131 ? 49.492  60.162  58.938  1.00 37.48 131 A 1 
ATOM 1030 N N   . LYS A 1 132 ? 48.991  64.054  55.422  1.00 35.71 132 A 1 
ATOM 1031 C CA  . LYS A 1 132 ? 49.841  65.122  54.873  1.00 38.32 132 A 1 
ATOM 1032 C C   . LYS A 1 132 ? 49.725  66.430  55.658  1.00 36.47 132 A 1 
ATOM 1033 O O   . LYS A 1 132 ? 50.743  67.087  55.885  1.00 35.66 132 A 1 
ATOM 1034 C CB  . LYS A 1 132 ? 49.545  65.353  53.380  1.00 39.88 132 A 1 
ATOM 1035 C CG  . LYS A 1 132 ? 50.446  64.476  52.507  1.00 37.62 132 A 1 
ATOM 1036 C CD  . LYS A 1 132 ? 50.178  64.725  51.030  1.00 35.68 132 A 1 
ATOM 1037 C CE  . LYS A 1 132 ? 51.148  63.892  50.176  1.00 31.01 132 A 1 
ATOM 1038 N NZ  . LYS A 1 132 ? 50.641  63.713  48.802  1.00 29.51 132 A 1 
ATOM 1039 N N   . GLY A 1 133 ? 48.539  66.787  56.123  1.00 39.20 133 A 1 
ATOM 1040 C CA  . GLY A 1 133 ? 48.336  67.984  56.951  1.00 39.27 133 A 1 
ATOM 1041 C C   . GLY A 1 133 ? 49.100  67.932  58.276  1.00 38.46 133 A 1 
ATOM 1042 O O   . GLY A 1 133 ? 49.715  68.919  58.680  1.00 37.36 133 A 1 
ATOM 1043 N N   . VAL A 1 134 ? 49.166  66.802  58.940  1.00 36.27 134 A 1 
ATOM 1044 C CA  . VAL A 1 134 ? 49.898  66.643  60.210  1.00 37.61 134 A 1 
ATOM 1045 C C   . VAL A 1 134 ? 51.414  66.745  60.014  1.00 36.00 134 A 1 
ATOM 1046 O O   . VAL A 1 134 ? 52.103  67.331  60.849  1.00 35.45 134 A 1 
ATOM 1047 C CB  . VAL A 1 134 ? 49.512  65.324  60.914  1.00 38.32 134 A 1 
ATOM 1048 C CG1 . VAL A 1 134 ? 50.240  65.148  62.252  1.00 34.11 134 A 1 
ATOM 1049 C CG2 . VAL A 1 134 ? 48.012  65.284  61.226  1.00 37.35 134 A 1 
ATOM 1050 N N   . LYS A 1 135 ? 51.958  66.244  58.909  1.00 35.11 135 A 1 
ATOM 1051 C CA  . LYS A 1 135 ? 53.405  66.331  58.628  1.00 39.70 135 A 1 
ATOM 1052 C C   . LYS A 1 135 ? 53.896  67.760  58.412  1.00 37.25 135 A 1 
ATOM 1053 O O   . LYS A 1 135 ? 55.029  68.061  58.777  1.00 38.40 135 A 1 
ATOM 1054 C CB  . LYS A 1 135 ? 53.789  65.430  57.443  1.00 41.91 135 A 1 
ATOM 1055 C CG  . LYS A 1 135 ? 54.698  64.291  57.899  1.00 38.28 135 A 1 
ATOM 1056 C CD  . LYS A 1 135 ? 55.176  63.440  56.723  1.00 37.26 135 A 1 
ATOM 1057 C CE  . LYS A 1 135 ? 56.109  62.335  57.223  1.00 31.76 135 A 1 
ATOM 1058 N NZ  . LYS A 1 135 ? 56.544  61.438  56.133  1.00 29.56 135 A 1 
ATOM 1059 N N   . LEU A 1 136 ? 53.069  68.638  57.852  1.00 33.83 136 A 1 
ATOM 1060 C CA  . LEU A 1 136 ? 53.429  70.051  57.638  1.00 35.60 136 A 1 
ATOM 1061 C C   . LEU A 1 136 ? 53.566  70.846  58.943  1.00 33.75 136 A 1 
ATOM 1062 O O   . LEU A 1 136 ? 54.301  71.828  58.978  1.00 33.30 136 A 1 
ATOM 1063 C CB  . LEU A 1 136 ? 52.383  70.695  56.711  1.00 36.44 136 A 1 
ATOM 1064 C CG  . LEU A 1 136 ? 52.864  70.785  55.249  1.00 33.70 136 A 1 
ATOM 1065 C CD1 . LEU A 1 136 ? 51.684  70.871  54.295  1.00 33.72 136 A 1 
ATOM 1066 C CD2 . LEU A 1 136 ? 53.746  72.019  55.039  1.00 35.25 136 A 1 
ATOM 1067 N N   . HIS A 1 137 ? 52.891  70.453  60.007  1.00 33.30 137 A 1 
ATOM 1068 C CA  . HIS A 1 137 ? 52.936  71.185  61.281  1.00 38.97 137 A 1 
ATOM 1069 C C   . HIS A 1 137 ? 54.173  70.853  62.146  1.00 36.86 137 A 1 
ATOM 1070 O O   . HIS A 1 137 ? 54.407  71.515  63.152  1.00 36.89 137 A 1 
ATOM 1071 C CB  . HIS A 1 137 ? 51.613  70.996  62.030  1.00 39.94 137 A 1 
ATOM 1072 C CG  . HIS A 1 137 ? 51.099  72.288  62.591  1.00 35.94 137 A 1 
ATOM 1073 N ND1 . HIS A 1 137 ? 51.734  73.099  63.492  1.00 33.63 137 A 1 
ATOM 1074 C CD2 . HIS A 1 137 ? 49.922  72.931  62.267  1.00 33.51 137 A 1 
ATOM 1075 C CE1 . HIS A 1 137 ? 50.978  74.181  63.713  1.00 33.81 137 A 1 
ATOM 1076 N NE2 . HIS A 1 137 ? 49.860  74.117  62.982  1.00 35.37 137 A 1 
ATOM 1077 N N   . TYR A 1 138 ? 54.939  69.817  61.773  1.00 34.59 138 A 1 
ATOM 1078 C CA  . TYR A 1 138 ? 56.170  69.424  62.476  1.00 34.93 138 A 1 
ATOM 1079 C C   . TYR A 1 138 ? 57.456  69.926  61.794  1.00 33.36 138 A 1 
ATOM 1080 O O   . TYR A 1 138 ? 58.549  69.514  62.184  1.00 32.12 138 A 1 
ATOM 1081 C CB  . TYR A 1 138 ? 56.184  67.906  62.746  1.00 34.96 138 A 1 
ATOM 1082 C CG  . TYR A 1 138 ? 55.491  67.526  64.039  1.00 32.40 138 A 1 
ATOM 1083 C CD1 . TYR A 1 138 ? 56.205  67.625  65.255  1.00 30.56 138 A 1 
ATOM 1084 C CD2 . TYR A 1 138 ? 54.169  67.082  64.046  1.00 29.74 138 A 1 
ATOM 1085 C CE1 . TYR A 1 138 ? 55.589  67.278  66.458  1.00 26.81 138 A 1 
ATOM 1086 C CE2 . TYR A 1 138 ? 53.536  66.729  65.255  1.00 28.20 138 A 1 
ATOM 1087 C CZ  . TYR A 1 138 ? 54.252  66.820  66.461  1.00 29.56 138 A 1 
ATOM 1088 O OH  . TYR A 1 138 ? 53.654  66.477  67.636  1.00 28.50 138 A 1 
ATOM 1089 N N   . THR A 1 139 ? 57.344  70.767  60.794  1.00 35.75 139 A 1 
ATOM 1090 C CA  . THR A 1 139 ? 58.451  71.619  60.354  1.00 40.34 139 A 1 
ATOM 1091 C C   . THR A 1 139 ? 58.320  72.991  60.987  1.00 38.84 139 A 1 
ATOM 1092 O O   . THR A 1 139 ? 57.212  73.545  60.953  1.00 33.55 139 A 1 
ATOM 1093 C CB  . THR A 1 139 ? 58.499  71.803  58.842  1.00 39.86 139 A 1 
ATOM 1094 O OG1 . THR A 1 139 ? 57.219  72.140  58.363  1.00 37.15 139 A 1 
ATOM 1095 C CG2 . THR A 1 139 ? 58.993  70.548  58.119  1.00 40.37 139 A 1 
ATOM 1096 O OXT . THR A 1 139 ? 59.370  73.465  61.478  1.00 39.65 139 A 1 
ATOM 1097 N N   . ASN B 2 1   ? -44.349 -66.887 -73.727 1.00 31.00 1   B 1 
ATOM 1098 C CA  . ASN B 2 1   ? -44.559 -65.444 -73.533 1.00 35.66 1   B 1 
ATOM 1099 C C   . ASN B 2 1   ? -44.206 -65.104 -72.100 1.00 35.25 1   B 1 
ATOM 1100 O O   . ASN B 2 1   ? -45.054 -65.240 -71.227 1.00 33.24 1   B 1 
ATOM 1101 C CB  . ASN B 2 1   ? -46.011 -65.049 -73.865 1.00 36.36 1   B 1 
ATOM 1102 C CG  . ASN B 2 1   ? -46.231 -65.001 -75.366 1.00 31.87 1   B 1 
ATOM 1103 O OD1 . ASN B 2 1   ? -45.326 -65.230 -76.143 1.00 29.14 1   B 1 
ATOM 1104 N ND2 . ASN B 2 1   ? -47.434 -64.739 -75.807 1.00 28.49 1   B 1 
ATOM 1105 N N   . THR B 2 2   ? -42.978 -64.799 -71.895 1.00 36.66 2   B 1 
ATOM 1106 C CA  . THR B 2 2   ? -42.561 -64.123 -70.669 1.00 39.71 2   B 1 
ATOM 1107 C C   . THR B 2 2   ? -43.270 -62.772 -70.678 1.00 38.96 2   B 1 
ATOM 1108 O O   . THR B 2 2   ? -42.923 -61.911 -71.486 1.00 36.95 2   B 1 
ATOM 1109 C CB  . THR B 2 2   ? -41.039 -63.922 -70.657 1.00 38.91 2   B 1 
ATOM 1110 O OG1 . THR B 2 2   ? -40.557 -63.646 -71.962 1.00 34.68 2   B 1 
ATOM 1111 C CG2 . THR B 2 2   ? -40.326 -65.196 -70.188 1.00 34.84 2   B 1 
ATOM 1112 N N   . VAL B 2 3   ? -44.332 -62.664 -69.908 1.00 39.07 3   B 1 
ATOM 1113 C CA  . VAL B 2 3   ? -44.987 -61.384 -69.692 1.00 41.79 3   B 1 
ATOM 1114 C C   . VAL B 2 3   ? -43.945 -60.559 -68.933 1.00 41.24 3   B 1 
ATOM 1115 O O   . VAL B 2 3   ? -43.747 -60.765 -67.745 1.00 39.68 3   B 1 
ATOM 1116 C CB  . VAL B 2 3   ? -46.317 -61.537 -68.909 1.00 40.44 3   B 1 
ATOM 1117 C CG1 . VAL B 2 3   ? -47.014 -60.194 -68.719 1.00 35.54 3   B 1 
ATOM 1118 C CG2 . VAL B 2 3   ? -47.289 -62.465 -69.663 1.00 37.43 3   B 1 
ATOM 1119 N N   . TYR B 2 4   ? -43.186 -59.759 -69.692 1.00 36.69 4   B 1 
ATOM 1120 C CA  . TYR B 2 4   ? -42.373 -58.706 -69.091 1.00 38.88 4   B 1 
ATOM 1121 C C   . TYR B 2 4   ? -43.373 -57.788 -68.398 1.00 38.89 4   B 1 
ATOM 1122 O O   . TYR B 2 4   ? -44.077 -57.042 -69.069 1.00 37.37 4   B 1 
ATOM 1123 C CB  . TYR B 2 4   ? -41.577 -57.960 -70.162 1.00 38.22 4   B 1 
ATOM 1124 C CG  . TYR B 2 4   ? -40.227 -58.576 -70.477 1.00 34.30 4   B 1 
ATOM 1125 C CD1 . TYR B 2 4   ? -39.084 -58.103 -69.794 1.00 31.36 4   B 1 
ATOM 1126 C CD2 . TYR B 2 4   ? -40.108 -59.593 -71.432 1.00 30.77 4   B 1 
ATOM 1127 C CE1 . TYR B 2 4   ? -37.821 -58.656 -70.072 1.00 27.76 4   B 1 
ATOM 1128 C CE2 . TYR B 2 4   ? -38.841 -60.147 -71.712 1.00 29.20 4   B 1 
ATOM 1129 C CZ  . TYR B 2 4   ? -37.695 -59.678 -71.034 1.00 30.01 4   B 1 
ATOM 1130 O OH  . TYR B 2 4   ? -36.464 -60.224 -71.305 1.00 29.70 4   B 1 
ATOM 1131 N N   . ASP B 2 5   ? -43.505 -57.951 -67.121 1.00 43.65 5   B 1 
ATOM 1132 C CA  . ASP B 2 5   ? -44.504 -57.231 -66.356 1.00 45.91 5   B 1 
ATOM 1133 C C   . ASP B 2 5   ? -44.123 -55.752 -66.441 1.00 44.02 5   B 1 
ATOM 1134 O O   . ASP B 2 5   ? -43.043 -55.376 -65.984 1.00 43.54 5   B 1 
ATOM 1135 C CB  . ASP B 2 5   ? -44.558 -57.792 -64.924 1.00 45.86 5   B 1 
ATOM 1136 C CG  . ASP B 2 5   ? -45.972 -57.732 -64.334 1.00 41.26 5   B 1 
ATOM 1137 O OD1 . ASP B 2 5   ? -46.747 -56.865 -64.780 1.00 39.41 5   B 1 
ATOM 1138 O OD2 . ASP B 2 5   ? -46.256 -58.583 -63.469 1.00 38.46 5   B 1 
ATOM 1139 N N   . PRO B 2 6   ? -44.926 -54.933 -67.164 1.00 46.02 6   B 1 
ATOM 1140 C CA  . PRO B 2 6   ? -44.485 -53.591 -67.552 1.00 47.00 6   B 1 
ATOM 1141 C C   . PRO B 2 6   ? -44.306 -52.663 -66.340 1.00 46.24 6   B 1 
ATOM 1142 O O   . PRO B 2 6   ? -43.694 -51.610 -66.449 1.00 44.48 6   B 1 
ATOM 1143 C CB  . PRO B 2 6   ? -45.559 -53.085 -68.529 1.00 44.99 6   B 1 
ATOM 1144 C CG  . PRO B 2 6   ? -46.810 -53.862 -68.110 1.00 43.82 6   B 1 
ATOM 1145 C CD  . PRO B 2 6   ? -46.265 -55.207 -67.655 1.00 46.23 6   B 1 
ATOM 1146 N N   . LEU B 2 7   ? -44.800 -53.067 -65.204 1.00 46.96 7   B 1 
ATOM 1147 C CA  . LEU B 2 7   ? -44.698 -52.341 -63.942 1.00 47.89 7   B 1 
ATOM 1148 C C   . LEU B 2 7   ? -43.363 -52.515 -63.234 1.00 46.89 7   B 1 
ATOM 1149 O O   . LEU B 2 7   ? -42.965 -51.633 -62.472 1.00 45.15 7   B 1 
ATOM 1150 C CB  . LEU B 2 7   ? -45.830 -52.823 -63.049 1.00 46.74 7   B 1 
ATOM 1151 C CG  . LEU B 2 7   ? -47.144 -52.129 -63.435 1.00 42.89 7   B 1 
ATOM 1152 C CD1 . LEU B 2 7   ? -48.276 -53.117 -63.467 1.00 39.51 7   B 1 
ATOM 1153 C CD2 . LEU B 2 7   ? -47.423 -50.975 -62.480 1.00 41.48 7   B 1 
ATOM 1154 N N   . GLN B 2 8   ? -42.680 -53.621 -63.495 1.00 45.70 8   B 1 
ATOM 1155 C CA  . GLN B 2 8   ? -41.397 -53.883 -62.837 1.00 47.44 8   B 1 
ATOM 1156 C C   . GLN B 2 8   ? -40.353 -52.789 -63.116 1.00 46.86 8   B 1 
ATOM 1157 O O   . GLN B 2 8   ? -39.752 -52.288 -62.170 1.00 46.47 8   B 1 
ATOM 1158 C CB  . GLN B 2 8   ? -40.940 -55.296 -63.191 1.00 46.96 8   B 1 
ATOM 1159 C CG  . GLN B 2 8   ? -40.082 -55.889 -62.065 1.00 42.98 8   B 1 
ATOM 1160 C CD  . GLN B 2 8   ? -39.820 -57.391 -62.238 1.00 39.98 8   B 1 
ATOM 1161 O OE1 . GLN B 2 8   ? -39.939 -57.958 -63.308 1.00 38.42 8   B 1 
ATOM 1162 N NE2 . GLN B 2 8   ? -39.448 -58.063 -61.178 1.00 37.54 8   B 1 
ATOM 1163 N N   . PRO B 2 9   ? -40.194 -52.325 -64.382 1.00 53.04 9   B 1 
ATOM 1164 C CA  . PRO B 2 9   ? -39.266 -51.226 -64.659 1.00 53.88 9   B 1 
ATOM 1165 C C   . PRO B 2 9   ? -39.724 -49.881 -64.066 1.00 53.11 9   B 1 
ATOM 1166 O O   . PRO B 2 9   ? -38.865 -49.072 -63.707 1.00 51.64 9   B 1 
ATOM 1167 C CB  . PRO B 2 9   ? -39.134 -51.163 -66.192 1.00 52.83 9   B 1 
ATOM 1168 C CG  . PRO B 2 9   ? -40.434 -51.796 -66.699 1.00 52.36 9   B 1 
ATOM 1169 C CD  . PRO B 2 9   ? -40.748 -52.840 -65.633 1.00 54.08 9   B 1 
ATOM 1170 N N   . GLU B 2 10  ? -41.019 -49.633 -63.943 1.00 50.50 10  B 1 
ATOM 1171 C CA  . GLU B 2 10  ? -41.501 -48.410 -63.289 1.00 51.92 10  B 1 
ATOM 1172 C C   . GLU B 2 10  ? -41.249 -48.452 -61.771 1.00 51.10 10  B 1 
ATOM 1173 O O   . GLU B 2 10  ? -40.810 -47.454 -61.198 1.00 51.07 10  B 1 
ATOM 1174 C CB  . GLU B 2 10  ? -42.989 -48.155 -63.582 1.00 50.87 10  B 1 
ATOM 1175 C CG  . GLU B 2 10  ? -43.251 -47.663 -65.015 1.00 46.41 10  B 1 
ATOM 1176 C CD  . GLU B 2 10  ? -44.670 -47.074 -65.217 1.00 43.79 10  B 1 
ATOM 1177 O OE1 . GLU B 2 10  ? -44.839 -46.291 -66.180 1.00 39.63 10  B 1 
ATOM 1178 O OE2 . GLU B 2 10  ? -45.582 -47.386 -64.417 1.00 41.88 10  B 1 
ATOM 1179 N N   . LEU B 2 11  ? -41.453 -49.599 -61.150 1.00 50.32 11  B 1 
ATOM 1180 C CA  . LEU B 2 11  ? -41.125 -49.798 -59.737 1.00 50.01 11  B 1 
ATOM 1181 C C   . LEU B 2 11  ? -39.617 -49.669 -59.468 1.00 49.83 11  B 1 
ATOM 1182 O O   . LEU B 2 11  ? -39.233 -48.989 -58.523 1.00 49.62 11  B 1 
ATOM 1183 C CB  . LEU B 2 11  ? -41.639 -51.177 -59.289 1.00 49.81 11  B 1 
ATOM 1184 C CG  . LEU B 2 11  ? -43.118 -51.147 -58.863 1.00 47.11 11  B 1 
ATOM 1185 C CD1 . LEU B 2 11  ? -43.698 -52.558 -58.907 1.00 43.42 11  B 1 
ATOM 1186 C CD2 . LEU B 2 11  ? -43.258 -50.608 -57.437 1.00 46.25 11  B 1 
ATOM 1187 N N   . ASP B 2 12  ? -38.793 -50.258 -60.340 1.00 58.56 12  B 1 
ATOM 1188 C CA  . ASP B 2 12  ? -37.342 -50.138 -60.208 1.00 60.09 12  B 1 
ATOM 1189 C C   . ASP B 2 12  ? -36.876 -48.683 -60.406 1.00 58.32 12  B 1 
ATOM 1190 O O   . ASP B 2 12  ? -36.067 -48.179 -59.621 1.00 58.78 12  B 1 
ATOM 1191 C CB  . ASP B 2 12  ? -36.642 -51.074 -61.212 1.00 59.70 12  B 1 
ATOM 1192 C CG  . ASP B 2 12  ? -36.659 -52.559 -60.816 1.00 57.91 12  B 1 
ATOM 1193 O OD1 . ASP B 2 12  ? -36.766 -52.859 -59.609 1.00 52.70 12  B 1 
ATOM 1194 O OD2 . ASP B 2 12  ? -36.479 -53.391 -61.728 1.00 53.07 12  B 1 
ATOM 1195 N N   . SER B 2 13  ? -37.443 -47.966 -61.380 1.00 58.52 13  B 1 
ATOM 1196 C CA  . SER B 2 13  ? -37.132 -46.541 -61.582 1.00 59.52 13  B 1 
ATOM 1197 C C   . SER B 2 13  ? -37.595 -45.676 -60.409 1.00 58.28 13  B 1 
ATOM 1198 O O   . SER B 2 13  ? -36.877 -44.767 -59.982 1.00 57.70 13  B 1 
ATOM 1199 C CB  . SER B 2 13  ? -37.784 -46.045 -62.877 1.00 58.49 13  B 1 
ATOM 1200 O OG  . SER B 2 13  ? -37.416 -44.694 -63.129 1.00 53.00 13  B 1 
ATOM 1201 N N   . PHE B 2 14  ? -38.764 -45.971 -59.861 1.00 59.78 14  B 1 
ATOM 1202 C CA  . PHE B 2 14  ? -39.280 -45.259 -58.700 1.00 57.67 14  B 1 
ATOM 1203 C C   . PHE B 2 14  ? -38.435 -45.526 -57.447 1.00 55.56 14  B 1 
ATOM 1204 O O   . PHE B 2 14  ? -38.146 -44.599 -56.695 1.00 55.39 14  B 1 
ATOM 1205 C CB  . PHE B 2 14  ? -40.742 -45.663 -58.483 1.00 56.56 14  B 1 
ATOM 1206 C CG  . PHE B 2 14  ? -41.413 -44.853 -57.405 1.00 54.11 14  B 1 
ATOM 1207 C CD1 . PHE B 2 14  ? -41.734 -45.425 -56.162 1.00 49.52 14  B 1 
ATOM 1208 C CD2 . PHE B 2 14  ? -41.685 -43.493 -57.630 1.00 49.79 14  B 1 
ATOM 1209 C CE1 . PHE B 2 14  ? -42.342 -44.652 -55.162 1.00 45.16 14  B 1 
ATOM 1210 C CE2 . PHE B 2 14  ? -42.288 -42.709 -56.634 1.00 46.82 14  B 1 
ATOM 1211 C CZ  . PHE B 2 14  ? -42.614 -43.291 -55.401 1.00 47.51 14  B 1 
ATOM 1212 N N   . LYS B 2 15  ? -37.994 -46.766 -57.274 1.00 53.24 15  B 1 
ATOM 1213 C CA  . LYS B 2 15  ? -37.076 -47.124 -56.191 1.00 52.95 15  B 1 
ATOM 1214 C C   . LYS B 2 15  ? -35.727 -46.418 -56.340 1.00 51.03 15  B 1 
ATOM 1215 O O   . LYS B 2 15  ? -35.204 -45.899 -55.362 1.00 52.91 15  B 1 
ATOM 1216 C CB  . LYS B 2 15  ? -36.939 -48.653 -56.141 1.00 53.66 15  B 1 
ATOM 1217 C CG  . LYS B 2 15  ? -36.183 -49.114 -54.881 1.00 49.75 15  B 1 
ATOM 1218 C CD  . LYS B 2 15  ? -36.268 -50.634 -54.732 1.00 49.13 15  B 1 
ATOM 1219 C CE  . LYS B 2 15  ? -35.611 -51.051 -53.410 1.00 43.51 15  B 1 
ATOM 1220 N NZ  . LYS B 2 15  ? -35.950 -52.433 -53.033 1.00 41.06 15  B 1 
ATOM 1221 N N   . GLU B 2 16  ? -35.198 -46.326 -57.562 1.00 60.72 16  B 1 
ATOM 1222 C CA  . GLU B 2 16  ? -33.953 -45.595 -57.826 1.00 61.69 16  B 1 
ATOM 1223 C C   . GLU B 2 16  ? -34.101 -44.084 -57.574 1.00 59.61 16  B 1 
ATOM 1224 O O   . GLU B 2 16  ? -33.182 -43.463 -57.030 1.00 60.76 16  B 1 
ATOM 1225 C CB  . GLU B 2 16  ? -33.492 -45.873 -59.265 1.00 63.41 16  B 1 
ATOM 1226 C CG  . GLU B 2 16  ? -32.015 -45.477 -59.468 1.00 60.71 16  B 1 
ATOM 1227 C CD  . GLU B 2 16  ? -31.539 -45.475 -60.928 1.00 56.10 16  B 1 
ATOM 1228 O OE1 . GLU B 2 16  ? -30.544 -44.751 -61.185 1.00 49.18 16  B 1 
ATOM 1229 O OE2 . GLU B 2 16  ? -32.161 -46.113 -61.788 1.00 52.06 16  B 1 
ATOM 1230 N N   . GLU B 2 17  ? -35.249 -43.475 -57.931 1.00 56.11 17  B 1 
ATOM 1231 C CA  . GLU B 2 17  ? -35.521 -42.071 -57.587 1.00 56.56 17  B 1 
ATOM 1232 C C   . GLU B 2 17  ? -35.638 -41.868 -56.073 1.00 54.63 17  B 1 
ATOM 1233 O O   . GLU B 2 17  ? -35.070 -40.903 -55.554 1.00 55.57 17  B 1 
ATOM 1234 C CB  . GLU B 2 17  ? -36.802 -41.553 -58.274 1.00 56.27 17  B 1 
ATOM 1235 C CG  . GLU B 2 17  ? -36.557 -41.070 -59.708 1.00 52.85 17  B 1 
ATOM 1236 C CD  . GLU B 2 17  ? -37.711 -40.202 -60.270 1.00 50.68 17  B 1 
ATOM 1237 O OE1 . GLU B 2 17  ? -37.443 -39.450 -61.239 1.00 44.74 17  B 1 
ATOM 1238 O OE2 . GLU B 2 17  ? -38.840 -40.233 -59.724 1.00 47.62 17  B 1 
ATOM 1239 N N   . LEU B 2 18  ? -36.312 -42.768 -55.376 1.00 51.90 18  B 1 
ATOM 1240 C CA  . LEU B 2 18  ? -36.402 -42.724 -53.915 1.00 50.10 18  B 1 
ATOM 1241 C C   . LEU B 2 18  ? -35.040 -42.885 -53.250 1.00 47.80 18  B 1 
ATOM 1242 O O   . LEU B 2 18  ? -34.699 -42.096 -52.369 1.00 47.63 18  B 1 
ATOM 1243 C CB  . LEU B 2 18  ? -37.385 -43.791 -53.428 1.00 50.04 18  B 1 
ATOM 1244 C CG  . LEU B 2 18  ? -38.832 -43.268 -53.365 1.00 48.03 18  B 1 
ATOM 1245 C CD1 . LEU B 2 18  ? -39.803 -44.447 -53.332 1.00 45.29 18  B 1 
ATOM 1246 C CD2 . LEU B 2 18  ? -39.062 -42.426 -52.108 1.00 47.71 18  B 1 
ATOM 1247 N N   . ASP B 2 19  ? -34.233 -43.839 -53.699 1.00 57.72 19  B 1 
ATOM 1248 C CA  . ASP B 2 19  ? -32.881 -44.031 -53.169 1.00 57.21 19  B 1 
ATOM 1249 C C   . ASP B 2 19  ? -31.991 -42.806 -53.427 1.00 53.92 19  B 1 
ATOM 1250 O O   . ASP B 2 19  ? -31.239 -42.385 -52.544 1.00 56.43 19  B 1 
ATOM 1251 C CB  . ASP B 2 19  ? -32.245 -45.287 -53.779 1.00 59.26 19  B 1 
ATOM 1252 C CG  . ASP B 2 19  ? -32.684 -46.610 -53.128 1.00 57.50 19  B 1 
ATOM 1253 O OD1 . ASP B 2 19  ? -33.088 -46.585 -51.948 1.00 52.57 19  B 1 
ATOM 1254 O OD2 . ASP B 2 19  ? -32.505 -47.655 -53.785 1.00 52.50 19  B 1 
ATOM 1255 N N   . LYS B 2 20  ? -32.104 -42.170 -54.600 1.00 63.63 20  B 1 
ATOM 1256 C CA  . LYS B 2 20  ? -31.395 -40.906 -54.873 1.00 63.65 20  B 1 
ATOM 1257 C C   . LYS B 2 20  ? -31.896 -39.768 -53.987 1.00 60.48 20  B 1 
ATOM 1258 O O   . LYS B 2 20  ? -31.083 -38.986 -53.496 1.00 61.13 20  B 1 
ATOM 1259 C CB  . LYS B 2 20  ? -31.546 -40.521 -56.356 1.00 65.30 20  B 1 
ATOM 1260 C CG  . LYS B 2 20  ? -30.596 -41.341 -57.243 1.00 61.74 20  B 1 
ATOM 1261 C CD  . LYS B 2 20  ? -30.896 -41.062 -58.726 1.00 59.41 20  B 1 
ATOM 1262 C CE  . LYS B 2 20  ? -30.011 -41.949 -59.582 1.00 52.84 20  B 1 
ATOM 1263 N NZ  . LYS B 2 20  ? -30.550 -42.145 -60.938 1.00 48.23 20  B 1 
ATOM 1264 N N   . TYR B 2 21  ? -33.225 -39.679 -53.807 1.00 50.48 21  B 1 
ATOM 1265 C CA  . TYR B 2 21  ? -33.811 -38.653 -52.953 1.00 48.74 21  B 1 
ATOM 1266 C C   . TYR B 2 21  ? -33.377 -38.849 -51.497 1.00 46.43 21  B 1 
ATOM 1267 O O   . TYR B 2 21  ? -32.897 -37.908 -50.871 1.00 46.20 21  B 1 
ATOM 1268 C CB  . TYR B 2 21  ? -35.331 -38.661 -53.111 1.00 48.42 21  B 1 
ATOM 1269 C CG  . TYR B 2 21  ? -35.977 -37.416 -52.539 1.00 46.02 21  B 1 
ATOM 1270 C CD1 . TYR B 2 21  ? -36.384 -37.370 -51.193 1.00 43.60 21  B 1 
ATOM 1271 C CD2 . TYR B 2 21  ? -36.146 -36.278 -53.354 1.00 44.61 21  B 1 
ATOM 1272 C CE1 . TYR B 2 21  ? -36.964 -36.199 -50.665 1.00 39.16 21  B 1 
ATOM 1273 C CE2 . TYR B 2 21  ? -36.716 -35.107 -52.835 1.00 41.84 21  B 1 
ATOM 1274 C CZ  . TYR B 2 21  ? -37.126 -35.071 -51.490 1.00 41.73 21  B 1 
ATOM 1275 O OH  . TYR B 2 21  ? -37.679 -33.931 -50.973 1.00 41.61 21  B 1 
ATOM 1276 N N   . PHE B 2 22  ? -33.457 -40.097 -51.009 1.00 49.75 22  B 1 
ATOM 1277 C CA  . PHE B 2 22  ? -32.933 -40.412 -49.678 1.00 48.55 22  B 1 
ATOM 1278 C C   . PHE B 2 22  ? -31.447 -40.117 -49.571 1.00 46.06 22  B 1 
ATOM 1279 O O   . PHE B 2 22  ? -31.038 -39.428 -48.639 1.00 45.28 22  B 1 
ATOM 1280 C CB  . PHE B 2 22  ? -33.207 -41.875 -49.324 1.00 48.09 22  B 1 
ATOM 1281 C CG  . PHE B 2 22  ? -34.530 -42.074 -48.647 1.00 46.75 22  B 1 
ATOM 1282 C CD1 . PHE B 2 22  ? -34.708 -41.630 -47.317 1.00 42.87 22  B 1 
ATOM 1283 C CD2 . PHE B 2 22  ? -35.588 -42.708 -49.316 1.00 43.41 22  B 1 
ATOM 1284 C CE1 . PHE B 2 22  ? -35.938 -41.828 -46.664 1.00 39.36 22  B 1 
ATOM 1285 C CE2 . PHE B 2 22  ? -36.818 -42.904 -48.668 1.00 40.53 22  B 1 
ATOM 1286 C CZ  . PHE B 2 22  ? -36.986 -42.466 -47.346 1.00 41.63 22  B 1 
ATOM 1287 N N   . LYS B 2 23  ? -30.632 -40.523 -50.507 1.00 52.65 23  B 1 
ATOM 1288 C CA  . LYS B 2 23  ? -29.191 -40.307 -50.460 1.00 53.36 23  B 1 
ATOM 1289 C C   . LYS B 2 23  ? -28.808 -38.821 -50.473 1.00 50.30 23  B 1 
ATOM 1290 O O   . LYS B 2 23  ? -27.842 -38.448 -49.829 1.00 50.49 23  B 1 
ATOM 1291 C CB  . LYS B 2 23  ? -28.542 -41.087 -51.609 1.00 54.81 23  B 1 
ATOM 1292 C CG  . LYS B 2 23  ? -27.035 -41.263 -51.393 1.00 52.10 23  B 1 
ATOM 1293 C CD  . LYS B 2 23  ? -26.466 -42.166 -52.489 1.00 49.21 23  B 1 
ATOM 1294 C CE  . LYS B 2 23  ? -25.001 -42.486 -52.190 1.00 43.79 23  B 1 
ATOM 1295 N NZ  . LYS B 2 23  ? -24.443 -43.419 -53.181 1.00 40.97 23  B 1 
ATOM 1296 N N   . ASN B 2 24  ? -29.583 -38.000 -51.177 1.00 46.57 24  B 1 
ATOM 1297 C CA  . ASN B 2 24  ? -29.379 -36.558 -51.177 1.00 46.25 24  B 1 
ATOM 1298 C C   . ASN B 2 24  ? -29.935 -35.868 -49.922 1.00 44.35 24  B 1 
ATOM 1299 O O   . ASN B 2 24  ? -29.363 -34.878 -49.482 1.00 41.94 24  B 1 
ATOM 1300 C CB  . ASN B 2 24  ? -29.993 -35.955 -52.446 1.00 44.94 24  B 1 
ATOM 1301 C CG  . ASN B 2 24  ? -29.171 -36.221 -53.703 1.00 42.10 24  B 1 
ATOM 1302 O OD1 . ASN B 2 24  ? -27.977 -36.443 -53.686 1.00 40.31 24  B 1 
ATOM 1303 N ND2 . ASN B 2 24  ? -29.794 -36.145 -54.859 1.00 40.65 24  B 1 
ATOM 1304 N N   . HIS B 2 25  ? -31.058 -36.368 -49.380 1.00 40.52 25  B 1 
ATOM 1305 C CA  . HIS B 2 25  ? -31.712 -35.750 -48.225 1.00 41.61 25  B 1 
ATOM 1306 C C   . HIS B 2 25  ? -31.263 -36.318 -46.875 1.00 39.12 25  B 1 
ATOM 1307 O O   . HIS B 2 25  ? -31.337 -35.600 -45.878 1.00 36.63 25  B 1 
ATOM 1308 C CB  . HIS B 2 25  ? -33.227 -35.807 -48.387 1.00 39.10 25  B 1 
ATOM 1309 C CG  . HIS B 2 25  ? -33.774 -34.681 -49.223 1.00 36.64 25  B 1 
ATOM 1310 N ND1 . HIS B 2 25  ? -34.177 -33.458 -48.729 1.00 33.91 25  B 1 
ATOM 1311 C CD2 . HIS B 2 25  ? -33.983 -34.658 -50.571 1.00 32.58 25  B 1 
ATOM 1312 C CE1 . HIS B 2 25  ? -34.623 -32.719 -49.768 1.00 31.96 25  B 1 
ATOM 1313 N NE2 . HIS B 2 25  ? -34.516 -33.402 -50.893 1.00 31.65 25  B 1 
ATOM 1314 N N   . THR B 2 26  ? -30.777 -37.573 -46.801 1.00 37.26 26  B 1 
ATOM 1315 C CA  . THR B 2 26  ? -30.137 -38.121 -45.582 1.00 38.35 26  B 1 
ATOM 1316 C C   . THR B 2 26  ? -28.678 -37.713 -45.428 1.00 37.58 26  B 1 
ATOM 1317 O O   . THR B 2 26  ? -28.080 -38.016 -44.401 1.00 34.97 26  B 1 
ATOM 1318 C CB  . THR B 2 26  ? -30.236 -39.648 -45.450 1.00 35.88 26  B 1 
ATOM 1319 O OG1 . THR B 2 26  ? -30.076 -40.315 -46.671 1.00 31.89 26  B 1 
ATOM 1320 C CG2 . THR B 2 26  ? -31.567 -40.087 -44.861 1.00 31.26 26  B 1 
ATOM 1321 N N   . SER B 2 27  ? -28.136 -37.002 -46.387 1.00 34.35 27  B 1 
ATOM 1322 C CA  . SER B 2 27  ? -26.934 -36.210 -46.168 1.00 34.72 27  B 1 
ATOM 1323 C C   . SER B 2 27  ? -27.240 -34.713 -45.979 1.00 34.46 27  B 1 
ATOM 1324 O O   . SER B 2 27  ? -26.531 -33.885 -46.555 1.00 32.03 27  B 1 
ATOM 1325 C CB  . SER B 2 27  ? -25.855 -36.483 -47.232 1.00 32.02 27  B 1 
ATOM 1326 O OG  . SER B 2 27  ? -26.028 -35.691 -48.389 1.00 27.38 27  B 1 
ATOM 1327 N N   . PRO B 2 28  ? -28.246 -34.275 -45.205 1.00 37.63 28  B 1 
ATOM 1328 C CA  . PRO B 2 28  ? -27.807 -33.297 -44.260 1.00 39.57 28  B 1 
ATOM 1329 C C   . PRO B 2 28  ? -26.847 -34.073 -43.342 1.00 39.78 28  B 1 
ATOM 1330 O O   . PRO B 2 28  ? -27.262 -34.692 -42.359 1.00 37.49 28  B 1 
ATOM 1331 C CB  . PRO B 2 28  ? -29.055 -32.758 -43.576 1.00 36.63 28  B 1 
ATOM 1332 C CG  . PRO B 2 28  ? -29.982 -33.960 -43.530 1.00 34.85 28  B 1 
ATOM 1333 C CD  . PRO B 2 28  ? -29.513 -34.817 -44.716 1.00 36.56 28  B 1 
ATOM 1334 N N   . ASP B 2 29  ? -25.574 -34.054 -43.711 1.00 40.99 29  B 1 
ATOM 1335 C CA  . ASP B 2 29  ? -24.524 -33.989 -42.721 1.00 42.40 29  B 1 
ATOM 1336 C C   . ASP B 2 29  ? -24.832 -32.725 -41.917 1.00 41.41 29  B 1 
ATOM 1337 O O   . ASP B 2 29  ? -24.258 -31.665 -42.135 1.00 39.58 29  B 1 
ATOM 1338 C CB  . ASP B 2 29  ? -23.128 -33.931 -43.380 1.00 40.29 29  B 1 
ATOM 1339 C CG  . ASP B 2 29  ? -22.635 -35.258 -43.961 1.00 35.86 29  B 1 
ATOM 1340 O OD1 . ASP B 2 29  ? -22.792 -36.300 -43.288 1.00 33.96 29  B 1 
ATOM 1341 O OD2 . ASP B 2 29  ? -22.079 -35.228 -45.088 1.00 32.93 29  B 1 
ATOM 1342 N N   . VAL B 2 30  ? -25.888 -32.828 -41.104 1.00 41.23 30  B 1 
ATOM 1343 C CA  . VAL B 2 30  ? -26.024 -31.911 -39.976 1.00 42.27 30  B 1 
ATOM 1344 C C   . VAL B 2 30  ? -24.730 -32.155 -39.234 1.00 42.08 30  B 1 
ATOM 1345 O O   . VAL B 2 30  ? -24.589 -33.211 -38.610 1.00 39.65 30  B 1 
ATOM 1346 C CB  . VAL B 2 30  ? -27.235 -32.228 -39.100 1.00 39.88 30  B 1 
ATOM 1347 C CG1 . VAL B 2 30  ? -27.262 -31.326 -37.863 1.00 35.64 30  B 1 
ATOM 1348 C CG2 . VAL B 2 30  ? -28.531 -31.995 -39.882 1.00 35.38 30  B 1 
ATOM 1349 N N   . ASP B 2 31  ? -23.766 -31.302 -39.476 1.00 47.69 31  B 1 
ATOM 1350 C CA  . ASP B 2 31  ? -22.377 -31.665 -39.397 1.00 49.10 31  B 1 
ATOM 1351 C C   . ASP B 2 31  ? -22.099 -32.027 -37.939 1.00 48.55 31  B 1 
ATOM 1352 O O   . ASP B 2 31  ? -21.959 -31.167 -37.072 1.00 46.71 31  B 1 
ATOM 1353 C CB  . ASP B 2 31  ? -21.513 -30.544 -40.001 1.00 46.89 31  B 1 
ATOM 1354 C CG  . ASP B 2 31  ? -20.080 -30.952 -40.327 1.00 42.00 31  B 1 
ATOM 1355 O OD1 . ASP B 2 31  ? -19.693 -32.100 -40.018 1.00 39.20 31  B 1 
ATOM 1356 O OD2 . ASP B 2 31  ? -19.338 -30.098 -40.865 1.00 38.35 31  B 1 
ATOM 1357 N N   . LEU B 2 32  ? -22.074 -33.319 -37.663 1.00 50.34 32  B 1 
ATOM 1358 C CA  . LEU B 2 32  ? -21.703 -33.839 -36.344 1.00 49.61 32  B 1 
ATOM 1359 C C   . LEU B 2 32  ? -20.320 -33.313 -35.964 1.00 49.13 32  B 1 
ATOM 1360 O O   . LEU B 2 32  ? -20.018 -33.173 -34.787 1.00 46.08 32  B 1 
ATOM 1361 C CB  . LEU B 2 32  ? -21.703 -35.374 -36.382 1.00 46.69 32  B 1 
ATOM 1362 C CG  . LEU B 2 32  ? -23.098 -36.016 -36.163 1.00 42.93 32  B 1 
ATOM 1363 C CD1 . LEU B 2 32  ? -23.124 -37.438 -36.703 1.00 39.89 32  B 1 
ATOM 1364 C CD2 . LEU B 2 32  ? -23.429 -36.078 -34.662 1.00 41.78 32  B 1 
ATOM 1365 N N   . GLY B 2 33  ? -19.528 -32.950 -36.973 1.00 52.53 33  B 1 
ATOM 1366 C CA  . GLY B 2 33  ? -18.317 -32.159 -36.822 1.00 52.70 33  B 1 
ATOM 1367 C C   . GLY B 2 33  ? -18.598 -30.799 -36.186 1.00 52.88 33  B 1 
ATOM 1368 O O   . GLY B 2 33  ? -17.911 -30.452 -35.225 1.00 49.92 33  B 1 
ATOM 1369 N N   . ASP B 2 34  ? -19.637 -30.084 -36.615 1.00 58.51 34  B 1 
ATOM 1370 C CA  . ASP B 2 34  ? -19.999 -28.806 -35.994 1.00 59.05 34  B 1 
ATOM 1371 C C   . ASP B 2 34  ? -20.517 -28.997 -34.566 1.00 59.20 34  B 1 
ATOM 1372 O O   . ASP B 2 34  ? -20.055 -28.312 -33.657 1.00 57.40 34  B 1 
ATOM 1373 C CB  . ASP B 2 34  ? -21.001 -28.020 -36.846 1.00 56.42 34  B 1 
ATOM 1374 C CG  . ASP B 2 34  ? -20.377 -27.003 -37.799 1.00 52.48 34  B 1 
ATOM 1375 O OD1 . ASP B 2 34  ? -19.176 -26.665 -37.629 1.00 48.49 34  B 1 
ATOM 1376 O OD2 . ASP B 2 34  ? -21.136 -26.488 -38.652 1.00 47.94 34  B 1 
ATOM 1377 N N   . ILE B 2 35  ? -21.401 -29.973 -34.346 1.00 59.60 35  B 1 
ATOM 1378 C CA  . ILE B 2 35  ? -21.895 -30.240 -32.984 1.00 59.99 35  B 1 
ATOM 1379 C C   . ILE B 2 35  ? -20.742 -30.704 -32.078 1.00 59.99 35  B 1 
ATOM 1380 O O   . ILE B 2 35  ? -20.592 -30.220 -30.962 1.00 57.62 35  B 1 
ATOM 1381 C CB  . ILE B 2 35  ? -23.065 -31.255 -32.993 1.00 58.40 35  B 1 
ATOM 1382 C CG1 . ILE B 2 35  ? -24.262 -30.676 -33.782 1.00 56.79 35  B 1 
ATOM 1383 C CG2 . ILE B 2 35  ? -23.495 -31.604 -31.559 1.00 53.33 35  B 1 
ATOM 1384 C CD1 . ILE B 2 35  ? -25.407 -31.665 -33.998 1.00 49.74 35  B 1 
ATOM 1385 N N   . SER B 2 36  ? -19.871 -31.585 -32.577 1.00 64.21 36  B 1 
ATOM 1386 C CA  . SER B 2 36  ? -18.690 -32.007 -31.830 1.00 64.56 36  B 1 
ATOM 1387 C C   . SER B 2 36  ? -17.681 -30.872 -31.642 1.00 64.26 36  B 1 
ATOM 1388 O O   . SER B 2 36  ? -17.045 -30.784 -30.595 1.00 61.89 36  B 1 
ATOM 1389 C CB  . SER B 2 36  ? -18.032 -33.219 -32.505 1.00 63.60 36  B 1 
ATOM 1390 O OG  . SER B 2 36  ? -17.373 -32.892 -33.710 1.00 58.00 36  B 1 
ATOM 1391 N N   . GLY B 2 37  ? -17.571 -29.978 -32.609 1.00 68.72 37  B 1 
ATOM 1392 C CA  . GLY B 2 37  ? -16.752 -28.776 -32.532 1.00 68.55 37  B 1 
ATOM 1393 C C   . GLY B 2 37  ? -17.280 -27.783 -31.500 1.00 68.81 37  B 1 
ATOM 1394 O O   . GLY B 2 37  ? -16.509 -27.263 -30.688 1.00 66.92 37  B 1 
ATOM 1395 N N   . ILE B 2 38  ? -18.591 -27.587 -31.472 1.00 65.57 38  B 1 
ATOM 1396 C CA  . ILE B 2 38  ? -19.257 -26.777 -30.451 1.00 64.70 38  B 1 
ATOM 1397 C C   . ILE B 2 38  ? -19.061 -27.409 -29.069 1.00 64.85 38  B 1 
ATOM 1398 O O   . ILE B 2 38  ? -18.662 -26.717 -28.137 1.00 63.09 38  B 1 
ATOM 1399 C CB  . ILE B 2 38  ? -20.752 -26.588 -30.783 1.00 63.60 38  B 1 
ATOM 1400 C CG1 . ILE B 2 38  ? -20.925 -25.730 -32.059 1.00 61.23 38  B 1 
ATOM 1401 C CG2 . ILE B 2 38  ? -21.494 -25.913 -29.618 1.00 57.09 38  B 1 
ATOM 1402 C CD1 . ILE B 2 38  ? -22.322 -25.860 -32.684 1.00 54.25 38  B 1 
ATOM 1403 N N   . ASN B 2 39  ? -19.245 -28.733 -28.958 1.00 64.30 39  B 1 
ATOM 1404 C CA  . ASN B 2 39  ? -19.055 -29.426 -27.687 1.00 64.28 39  B 1 
ATOM 1405 C C   . ASN B 2 39  ? -17.593 -29.336 -27.205 1.00 63.02 39  B 1 
ATOM 1406 O O   . ASN B 2 39  ? -17.337 -29.037 -26.043 1.00 63.40 39  B 1 
ATOM 1407 C CB  . ASN B 2 39  ? -19.555 -30.876 -27.839 1.00 63.90 39  B 1 
ATOM 1408 C CG  . ASN B 2 39  ? -20.287 -31.395 -26.610 1.00 60.12 39  B 1 
ATOM 1409 O OD1 . ASN B 2 39  ? -20.276 -30.824 -25.540 1.00 53.69 39  B 1 
ATOM 1410 N ND2 . ASN B 2 39  ? -20.986 -32.506 -26.760 1.00 55.08 39  B 1 
ATOM 1411 N N   . ALA B 2 40  ? -16.630 -29.485 -28.107 1.00 69.17 40  B 1 
ATOM 1412 C CA  . ALA B 2 40  ? -15.216 -29.290 -27.798 1.00 69.60 40  B 1 
ATOM 1413 C C   . ALA B 2 40  ? -14.908 -27.834 -27.389 1.00 70.05 40  B 1 
ATOM 1414 O O   . ALA B 2 40  ? -14.143 -27.608 -26.447 1.00 67.97 40  B 1 
ATOM 1415 C CB  . ALA B 2 40  ? -14.378 -29.720 -29.007 1.00 68.57 40  B 1 
ATOM 1416 N N   . SER B 2 41  ? -15.536 -26.867 -28.060 1.00 64.53 41  B 1 
ATOM 1417 C CA  . SER B 2 41  ? -15.402 -25.451 -27.706 1.00 63.92 41  B 1 
ATOM 1418 C C   . SER B 2 41  ? -15.996 -25.159 -26.331 1.00 64.81 41  B 1 
ATOM 1419 O O   . SER B 2 41  ? -15.339 -24.518 -25.516 1.00 64.76 41  B 1 
ATOM 1420 C CB  . SER B 2 41  ? -16.062 -24.558 -28.764 1.00 61.95 41  B 1 
ATOM 1421 O OG  . SER B 2 41  ? -15.446 -24.758 -30.017 1.00 56.30 41  B 1 
ATOM 1422 N N   . VAL B 2 42  ? -17.175 -25.697 -26.030 1.00 68.01 42  B 1 
ATOM 1423 C CA  . VAL B 2 42  ? -17.799 -25.589 -24.703 1.00 68.44 42  B 1 
ATOM 1424 C C   . VAL B 2 42  ? -16.893 -26.176 -23.627 1.00 69.18 42  B 1 
ATOM 1425 O O   . VAL B 2 42  ? -16.647 -25.525 -22.611 1.00 69.26 42  B 1 
ATOM 1426 C CB  . VAL B 2 42  ? -19.190 -26.255 -24.697 1.00 68.08 42  B 1 
ATOM 1427 C CG1 . VAL B 2 42  ? -19.772 -26.397 -23.292 1.00 62.21 42  B 1 
ATOM 1428 C CG2 . VAL B 2 42  ? -20.185 -25.430 -25.522 1.00 61.96 42  B 1 
ATOM 1429 N N   . VAL B 2 43  ? -16.321 -27.354 -23.850 1.00 71.91 43  B 1 
ATOM 1430 C CA  . VAL B 2 43  ? -15.393 -27.979 -22.896 1.00 72.34 43  B 1 
ATOM 1431 C C   . VAL B 2 43  ? -14.133 -27.134 -22.692 1.00 73.29 43  B 1 
ATOM 1432 O O   . VAL B 2 43  ? -13.636 -27.030 -21.567 1.00 72.80 43  B 1 
ATOM 1433 C CB  . VAL B 2 43  ? -15.024 -29.403 -23.350 1.00 71.60 43  B 1 
ATOM 1434 C CG1 . VAL B 2 43  ? -13.905 -30.038 -22.514 1.00 65.02 43  B 1 
ATOM 1435 C CG2 . VAL B 2 43  ? -16.239 -30.342 -23.224 1.00 63.90 43  B 1 
ATOM 1436 N N   . ASN B 2 44  ? -13.606 -26.523 -23.737 1.00 71.97 44  B 1 
ATOM 1437 C CA  . ASN B 2 44  ? -12.456 -25.628 -23.613 1.00 71.77 44  B 1 
ATOM 1438 C C   . ASN B 2 44  ? -12.803 -24.356 -22.838 1.00 71.99 44  B 1 
ATOM 1439 O O   . ASN B 2 44  ? -12.060 -23.967 -21.947 1.00 72.35 44  B 1 
ATOM 1440 C CB  . ASN B 2 44  ? -11.902 -25.296 -25.006 1.00 70.17 44  B 1 
ATOM 1441 C CG  . ASN B 2 44  ? -11.094 -26.432 -25.596 1.00 65.88 44  B 1 
ATOM 1442 O OD1 . ASN B 2 44  ? -10.495 -27.267 -24.923 1.00 58.75 44  B 1 
ATOM 1443 N ND2 . ASN B 2 44  ? -10.996 -26.480 -26.908 1.00 59.62 44  B 1 
ATOM 1444 N N   . ILE B 2 45  ? -13.953 -23.771 -23.132 1.00 70.40 45  B 1 
ATOM 1445 C CA  . ILE B 2 45  ? -14.470 -22.606 -22.417 1.00 69.41 45  B 1 
ATOM 1446 C C   . ILE B 2 45  ? -14.660 -22.924 -20.935 1.00 69.76 45  B 1 
ATOM 1447 O O   . ILE B 2 45  ? -14.244 -22.144 -20.086 1.00 69.78 45  B 1 
ATOM 1448 C CB  . ILE B 2 45  ? -15.783 -22.147 -23.077 1.00 68.79 45  B 1 
ATOM 1449 C CG1 . ILE B 2 45  ? -15.485 -21.528 -24.462 1.00 65.75 45  B 1 
ATOM 1450 C CG2 . ILE B 2 45  ? -16.545 -21.134 -22.210 1.00 61.78 45  B 1 
ATOM 1451 C CD1 . ILE B 2 45  ? -16.735 -21.430 -25.336 1.00 58.05 45  B 1 
ATOM 1452 N N   . GLN B 2 46  ? -15.219 -24.100 -20.613 1.00 73.03 46  B 1 
ATOM 1453 C CA  . GLN B 2 46  ? -15.392 -24.521 -19.223 1.00 72.54 46  B 1 
ATOM 1454 C C   . GLN B 2 46  ? -14.051 -24.624 -18.488 1.00 73.29 46  B 1 
ATOM 1455 O O   . GLN B 2 46  ? -13.915 -24.143 -17.369 1.00 73.83 46  B 1 
ATOM 1456 C CB  . GLN B 2 46  ? -16.171 -25.837 -19.203 1.00 71.45 46  B 1 
ATOM 1457 C CG  . GLN B 2 46  ? -17.062 -25.965 -17.964 1.00 67.11 46  B 1 
ATOM 1458 C CD  . GLN B 2 46  ? -18.525 -26.284 -18.302 1.00 60.70 46  B 1 
ATOM 1459 O OE1 . GLN B 2 46  ? -18.856 -26.871 -19.329 1.00 57.52 46  B 1 
ATOM 1460 N NE2 . GLN B 2 46  ? -19.462 -25.894 -17.459 1.00 52.54 46  B 1 
ATOM 1461 N N   . LYS B 2 47  ? -13.018 -25.171 -19.133 1.00 78.88 47  B 1 
ATOM 1462 C CA  . LYS B 2 47  ? -11.662 -25.215 -18.568 1.00 79.22 47  B 1 
ATOM 1463 C C   . LYS B 2 47  ? -11.054 -23.827 -18.382 1.00 78.93 47  B 1 
ATOM 1464 O O   . LYS B 2 47  ? -10.335 -23.602 -17.417 1.00 78.37 47  B 1 
ATOM 1465 C CB  . LYS B 2 47  ? -10.744 -26.035 -19.477 1.00 79.78 47  B 1 
ATOM 1466 C CG  . LYS B 2 47  ? -11.042 -27.541 -19.410 1.00 72.52 47  B 1 
ATOM 1467 C CD  . LYS B 2 47  ? -10.201 -28.247 -20.469 1.00 68.66 47  B 1 
ATOM 1468 C CE  . LYS B 2 47  ? -10.497 -29.742 -20.454 1.00 60.29 47  B 1 
ATOM 1469 N NZ  . LYS B 2 47  ? -9.857  -30.413 -21.605 1.00 54.64 47  B 1 
ATOM 1470 N N   . GLU B 2 48  ? -11.310 -22.909 -19.302 1.00 74.74 48  B 1 
ATOM 1471 C CA  . GLU B 2 48  ? -10.841 -21.526 -19.167 1.00 72.77 48  B 1 
ATOM 1472 C C   . GLU B 2 48  ? -11.566 -20.796 -18.030 1.00 73.81 48  B 1 
ATOM 1473 O O   . GLU B 2 48  ? -10.918 -20.099 -17.257 1.00 73.25 48  B 1 
ATOM 1474 C CB  . GLU B 2 48  ? -10.964 -20.777 -20.490 1.00 70.79 48  B 1 
ATOM 1475 C CG  . GLU B 2 48  ? -9.928  -21.259 -21.515 1.00 63.95 48  B 1 
ATOM 1476 C CD  . GLU B 2 48  ? -9.817  -20.366 -22.756 1.00 58.99 48  B 1 
ATOM 1477 O OE1 . GLU B 2 48  ? -8.887  -20.631 -23.559 1.00 53.92 48  B 1 
ATOM 1478 O OE2 . GLU B 2 48  ? -10.604 -19.406 -22.883 1.00 53.42 48  B 1 
ATOM 1479 N N   . ILE B 2 49  ? -12.866 -21.039 -17.870 1.00 72.01 49  B 1 
ATOM 1480 C CA  . ILE B 2 49  ? -13.642 -20.509 -16.747 1.00 71.42 49  B 1 
ATOM 1481 C C   . ILE B 2 49  ? -13.132 -21.049 -15.410 1.00 72.29 49  B 1 
ATOM 1482 O O   . ILE B 2 49  ? -12.925 -20.261 -14.491 1.00 71.98 49  B 1 
ATOM 1483 C CB  . ILE B 2 49  ? -15.141 -20.817 -16.939 1.00 70.90 49  B 1 
ATOM 1484 C CG1 . ILE B 2 49  ? -15.691 -19.916 -18.060 1.00 66.51 49  B 1 
ATOM 1485 C CG2 . ILE B 2 49  ? -15.940 -20.600 -15.643 1.00 62.10 49  B 1 
ATOM 1486 C CD1 . ILE B 2 49  ? -17.078 -20.345 -18.531 1.00 59.27 49  B 1 
ATOM 1487 N N   . ASP B 2 50  ? -12.862 -22.342 -15.309 1.00 76.51 50  B 1 
ATOM 1488 C CA  . ASP B 2 50  ? -12.290 -22.928 -14.096 1.00 76.33 50  B 1 
ATOM 1489 C C   . ASP B 2 50  ? -10.943 -22.289 -13.761 1.00 76.23 50  B 1 
ATOM 1490 O O   . ASP B 2 50  ? -10.677 -21.933 -12.610 1.00 76.90 50  B 1 
ATOM 1491 C CB  . ASP B 2 50  ? -12.123 -24.445 -14.267 1.00 76.94 50  B 1 
ATOM 1492 C CG  . ASP B 2 50  ? -13.437 -25.242 -14.204 1.00 73.41 50  B 1 
ATOM 1493 O OD1 . ASP B 2 50  ? -14.418 -24.726 -13.630 1.00 65.35 50  B 1 
ATOM 1494 O OD2 . ASP B 2 50  ? -13.405 -26.408 -14.671 1.00 66.01 50  B 1 
ATOM 1495 N N   . ARG B 2 51  ? -10.107 -22.077 -14.772 1.00 76.88 51  B 1 
ATOM 1496 C CA  . ARG B 2 51  ? -8.826  -21.403 -14.595 1.00 76.85 51  B 1 
ATOM 1497 C C   . ARG B 2 51  ? -8.991  -19.940 -14.174 1.00 77.50 51  B 1 
ATOM 1498 O O   . ARG B 2 51  ? -8.243  -19.468 -13.314 1.00 76.47 51  B 1 
ATOM 1499 C CB  . ARG B 2 51  ? -8.022  -21.519 -15.894 1.00 75.88 51  B 1 
ATOM 1500 C CG  . ARG B 2 51  ? -6.579  -21.058 -15.694 1.00 67.22 51  B 1 
ATOM 1501 C CD  . ARG B 2 51  ? -5.813  -21.207 -17.008 1.00 64.20 51  B 1 
ATOM 1502 N NE  . ARG B 2 51  ? -4.389  -20.869 -16.828 1.00 57.29 51  B 1 
ATOM 1503 C CZ  . ARG B 2 51  ? -3.486  -20.843 -17.788 1.00 51.99 51  B 1 
ATOM 1504 N NH1 . ARG B 2 51  ? -3.788  -21.108 -19.026 1.00 48.01 51  B 1 
ATOM 1505 N NH2 . ARG B 2 51  ? -2.250  -20.541 -17.502 1.00 46.18 51  B 1 
ATOM 1506 N N   . LEU B 2 52  ? -9.959  -19.235 -14.734 1.00 71.72 52  B 1 
ATOM 1507 C CA  . LEU B 2 52  ? -10.296 -17.868 -14.338 1.00 69.76 52  B 1 
ATOM 1508 C C   . LEU B 2 52  ? -10.817 -17.792 -12.904 1.00 69.72 52  B 1 
ATOM 1509 O O   . LEU B 2 52  ? -10.412 -16.905 -12.166 1.00 70.19 52  B 1 
ATOM 1510 C CB  . LEU B 2 52  ? -11.332 -17.297 -15.313 1.00 68.86 52  B 1 
ATOM 1511 C CG  . LEU B 2 52  ? -10.705 -16.711 -16.576 1.00 63.54 52  B 1 
ATOM 1512 C CD1 . LEU B 2 52  ? -11.764 -16.549 -17.650 1.00 56.70 52  B 1 
ATOM 1513 C CD2 . LEU B 2 52  ? -10.078 -15.342 -16.281 1.00 58.36 52  B 1 
ATOM 1514 N N   . ASN B 2 53  ? -11.661 -18.740 -12.505 1.00 73.36 53  B 1 
ATOM 1515 C CA  . ASN B 2 53  ? -12.138 -18.840 -11.130 1.00 72.51 53  B 1 
ATOM 1516 C C   . ASN B 2 53  ? -10.990 -19.088 -10.153 1.00 73.27 53  B 1 
ATOM 1517 O O   . ASN B 2 53  ? -10.927 -18.446 -9.109  1.00 72.97 53  B 1 
ATOM 1518 C CB  . ASN B 2 53  ? -13.202 -19.954 -11.030 1.00 71.79 53  B 1 
ATOM 1519 C CG  . ASN B 2 53  ? -14.612 -19.447 -11.258 1.00 67.48 53  B 1 
ATOM 1520 O OD1 . ASN B 2 53  ? -14.984 -18.360 -10.833 1.00 60.28 53  B 1 
ATOM 1521 N ND2 . ASN B 2 53  ? -15.479 -20.244 -11.859 1.00 61.92 53  B 1 
ATOM 1522 N N   . GLU B 2 54  ? -10.040 -19.954 -10.504 1.00 75.60 54  B 1 
ATOM 1523 C CA  . GLU B 2 54  ? -8.837  -20.197 -9.705  1.00 75.68 54  B 1 
ATOM 1524 C C   . GLU B 2 54  ? -7.988  -18.925 -9.574  1.00 75.03 54  B 1 
ATOM 1525 O O   . GLU B 2 54  ? -7.587  -18.548 -8.477  1.00 74.62 54  B 1 
ATOM 1526 C CB  . GLU B 2 54  ? -8.035  -21.344 -10.347 1.00 76.24 54  B 1 
ATOM 1527 C CG  . GLU B 2 54  ? -6.919  -21.899 -9.451  1.00 70.49 54  B 1 
ATOM 1528 C CD  . GLU B 2 54  ? -7.421  -22.867 -8.357  1.00 65.42 54  B 1 
ATOM 1529 O OE1 . GLU B 2 54  ? -6.625  -23.134 -7.423  1.00 57.75 54  B 1 
ATOM 1530 O OE2 . GLU B 2 54  ? -8.568  -23.327 -8.447  1.00 60.08 54  B 1 
ATOM 1531 N N   . VAL B 2 55  ? -7.758  -18.218 -10.678 1.00 71.38 55  B 1 
ATOM 1532 C CA  . VAL B 2 55  ? -7.010  -16.952 -10.670 1.00 69.26 55  B 1 
ATOM 1533 C C   . VAL B 2 55  ? -7.745  -15.882 -9.859  1.00 68.90 55  B 1 
ATOM 1534 O O   . VAL B 2 55  ? -7.114  -15.212 -9.045  1.00 67.61 55  B 1 
ATOM 1535 C CB  . VAL B 2 55  ? -6.731  -16.473 -12.109 1.00 68.39 55  B 1 
ATOM 1536 C CG1 . VAL B 2 55  ? -6.128  -15.061 -12.148 1.00 62.45 55  B 1 
ATOM 1537 C CG2 . VAL B 2 55  ? -5.722  -17.399 -12.805 1.00 61.32 55  B 1 
ATOM 1538 N N   . ALA B 2 56  ? -9.047  -15.746 -10.027 1.00 68.97 56  B 1 
ATOM 1539 C CA  . ALA B 2 56  ? -9.840  -14.785 -9.274  1.00 66.86 56  B 1 
ATOM 1540 C C   . ALA B 2 56  ? -9.835  -15.085 -7.768  1.00 66.50 56  B 1 
ATOM 1541 O O   . ALA B 2 56  ? -9.729  -14.173 -6.953  1.00 65.55 56  B 1 
ATOM 1542 C CB  . ALA B 2 56  ? -11.264 -14.770 -9.836  1.00 65.07 56  B 1 
ATOM 1543 N N   . LYS B 2 57  ? -9.893  -16.369 -7.404  1.00 72.78 57  B 1 
ATOM 1544 C CA  . LYS B 2 57  ? -9.795  -16.791 -6.009  1.00 72.91 57  B 1 
ATOM 1545 C C   . LYS B 2 57  ? -8.422  -16.474 -5.421  1.00 73.03 57  B 1 
ATOM 1546 O O   . LYS B 2 57  ? -8.349  -15.864 -4.358  1.00 72.07 57  B 1 
ATOM 1547 C CB  . LYS B 2 57  ? -10.132 -18.286 -5.929  1.00 72.21 57  B 1 
ATOM 1548 C CG  . LYS B 2 57  ? -10.277 -18.735 -4.468  1.00 66.67 57  B 1 
ATOM 1549 C CD  . LYS B 2 57  ? -10.538 -20.230 -4.406  1.00 63.53 57  B 1 
ATOM 1550 C CE  . LYS B 2 57  ? -10.549 -20.656 -2.942  1.00 56.41 57  B 1 
ATOM 1551 N NZ  . LYS B 2 57  ? -10.475 -22.126 -2.826  1.00 50.84 57  B 1 
ATOM 1552 N N   . ASN B 2 58  ? -7.346  -16.792 -6.126  1.00 72.14 58  B 1 
ATOM 1553 C CA  . ASN B 2 58  ? -5.985  -16.462 -5.705  1.00 70.62 58  B 1 
ATOM 1554 C C   . ASN B 2 58  ? -5.758  -14.950 -5.604  1.00 69.72 58  B 1 
ATOM 1555 O O   . ASN B 2 58  ? -5.102  -14.484 -4.681  1.00 68.67 58  B 1 
ATOM 1556 C CB  . ASN B 2 58  ? -4.990  -17.094 -6.693  1.00 70.72 58  B 1 
ATOM 1557 C CG  . ASN B 2 58  ? -4.901  -18.604 -6.543  1.00 67.99 58  B 1 
ATOM 1558 O OD1 . ASN B 2 58  ? -5.060  -19.165 -5.482  1.00 61.46 58  B 1 
ATOM 1559 N ND2 . ASN B 2 58  ? -4.589  -19.306 -7.604  1.00 62.58 58  B 1 
ATOM 1560 N N   . LEU B 2 59  ? -6.340  -14.181 -6.519  1.00 69.23 59  B 1 
ATOM 1561 C CA  . LEU B 2 59  ? -6.314  -12.718 -6.460  1.00 66.77 59  B 1 
ATOM 1562 C C   . LEU B 2 59  ? -7.039  -12.192 -5.220  1.00 65.90 59  B 1 
ATOM 1563 O O   . LEU B 2 59  ? -6.522  -11.308 -4.548  1.00 64.44 59  B 1 
ATOM 1564 C CB  . LEU B 2 59  ? -6.960  -12.153 -7.734  1.00 65.59 59  B 1 
ATOM 1565 C CG  . LEU B 2 59  ? -5.996  -12.083 -8.929  1.00 60.65 59  B 1 
ATOM 1566 C CD1 . LEU B 2 59  ? -6.771  -11.882 -10.225 1.00 55.38 59  B 1 
ATOM 1567 C CD2 . LEU B 2 59  ? -5.032  -10.907 -8.778  1.00 55.90 59  B 1 
ATOM 1568 N N   . ASN B 2 60  ? -8.198  -12.756 -4.888  1.00 65.57 60  B 1 
ATOM 1569 C CA  . ASN B 2 60  ? -8.952  -12.348 -3.710  1.00 64.31 60  B 1 
ATOM 1570 C C   . ASN B 2 60  ? -8.199  -12.687 -2.414  1.00 64.36 60  B 1 
ATOM 1571 O O   . ASN B 2 60  ? -8.111  -11.849 -1.527  1.00 63.79 60  B 1 
ATOM 1572 C CB  . ASN B 2 60  ? -10.340 -13.001 -3.771  1.00 63.52 60  B 1 
ATOM 1573 C CG  . ASN B 2 60  ? -11.297 -12.403 -2.759  1.00 58.84 60  B 1 
ATOM 1574 O OD1 . ASN B 2 60  ? -11.351 -11.211 -2.521  1.00 53.82 60  B 1 
ATOM 1575 N ND2 . ASN B 2 60  ? -12.128 -13.215 -2.148  1.00 53.99 60  B 1 
ATOM 1576 N N   . GLU B 2 61  ? -7.611  -13.877 -2.321  1.00 65.93 61  B 1 
ATOM 1577 C CA  . GLU B 2 61  ? -6.757  -14.248 -1.192  1.00 66.18 61  B 1 
ATOM 1578 C C   . GLU B 2 61  ? -5.539  -13.318 -1.089  1.00 64.84 61  B 1 
ATOM 1579 O O   . GLU B 2 61  ? -5.268  -12.773 -0.020  1.00 63.30 61  B 1 
ATOM 1580 C CB  . GLU B 2 61  ? -6.328  -15.726 -1.306  1.00 66.18 61  B 1 
ATOM 1581 C CG  . GLU B 2 61  ? -7.492  -16.682 -0.982  1.00 62.75 61  B 1 
ATOM 1582 C CD  . GLU B 2 61  ? -7.140  -18.182 -1.078  1.00 58.01 61  B 1 
ATOM 1583 O OE1 . GLU B 2 61  ? -8.072  -19.010 -0.930  1.00 52.62 61  B 1 
ATOM 1584 O OE2 . GLU B 2 61  ? -5.961  -18.518 -1.307  1.00 54.38 61  B 1 
ATOM 1585 N N   . SER B 2 62  ? -4.874  -13.029 -2.200  1.00 67.37 62  B 1 
ATOM 1586 C CA  . SER B 2 62  ? -3.732  -12.106 -2.222  1.00 64.15 62  B 1 
ATOM 1587 C C   . SER B 2 62  ? -4.118  -10.685 -1.811  1.00 62.85 62  B 1 
ATOM 1588 O O   . SER B 2 62  ? -3.348  -10.013 -1.132  1.00 60.24 62  B 1 
ATOM 1589 C CB  . SER B 2 62  ? -3.101  -12.056 -3.614  1.00 61.18 62  B 1 
ATOM 1590 O OG  . SER B 2 62  ? -2.655  -13.331 -4.030  1.00 55.70 62  B 1 
ATOM 1591 N N   . LEU B 2 63  ? -5.316  -10.231 -2.173  1.00 60.13 63  B 1 
ATOM 1592 C CA  . LEU B 2 63  ? -5.844  -8.929  -1.749  1.00 58.63 63  B 1 
ATOM 1593 C C   . LEU B 2 63  ? -6.109  -8.867  -0.255  1.00 58.35 63  B 1 
ATOM 1594 O O   . LEU B 2 63  ? -5.793  -7.871  0.388   1.00 58.79 63  B 1 
ATOM 1595 C CB  . LEU B 2 63  ? -7.137  -8.621  -2.512  1.00 57.25 63  B 1 
ATOM 1596 C CG  . LEU B 2 63  ? -6.894  -7.777  -3.765  1.00 52.85 63  B 1 
ATOM 1597 C CD1 . LEU B 2 63  ? -8.116  -7.859  -4.670  1.00 49.15 63  B 1 
ATOM 1598 C CD2 . LEU B 2 63  ? -6.674  -6.310  -3.400  1.00 49.39 63  B 1 
ATOM 1599 N N   . ILE B 2 64  ? -6.681  -9.929  0.303   1.00 59.35 64  B 1 
ATOM 1600 C CA  . ILE B 2 64  ? -6.924  -10.033 1.744   1.00 59.38 64  B 1 
ATOM 1601 C C   . ILE B 2 64  ? -5.582  -10.004 2.487   1.00 59.87 64  B 1 
ATOM 1602 O O   . ILE B 2 64  ? -5.414  -9.210  3.410   1.00 57.52 64  B 1 
ATOM 1603 C CB  . ILE B 2 64  ? -7.761  -11.286 2.061   1.00 56.95 64  B 1 
ATOM 1604 C CG1 . ILE B 2 64  ? -9.188  -11.122 1.489   1.00 53.94 64  B 1 
ATOM 1605 C CG2 . ILE B 2 64  ? -7.836  -11.529 3.584   1.00 51.52 64  B 1 
ATOM 1606 C CD1 . ILE B 2 64  ? -9.984  -12.432 1.439   1.00 48.66 64  B 1 
ATOM 1607 N N   . ASP B 2 65  ? -4.615  -10.788 2.038   1.00 60.39 65  B 1 
ATOM 1608 C CA  . ASP B 2 65  ? -3.265  -10.805 2.599   1.00 59.71 65  B 1 
ATOM 1609 C C   . ASP B 2 65  ? -2.592  -9.432  2.509   1.00 59.53 65  B 1 
ATOM 1610 O O   . ASP B 2 65  ? -1.962  -8.979  3.464   1.00 58.87 65  B 1 
ATOM 1611 C CB  . ASP B 2 65  ? -2.408  -11.854 1.880   1.00 58.61 65  B 1 
ATOM 1612 C CG  . ASP B 2 65  ? -2.672  -13.294 2.306   1.00 54.34 65  B 1 
ATOM 1613 O OD1 . ASP B 2 65  ? -3.280  -13.509 3.374   1.00 51.07 65  B 1 
ATOM 1614 O OD2 . ASP B 2 65  ? -2.163  -14.194 1.593   1.00 52.05 65  B 1 
ATOM 1615 N N   . LEU B 2 66  ? -2.744  -8.719  1.402   1.00 60.27 66  B 1 
ATOM 1616 C CA  . LEU B 2 66  ? -2.237  -7.352  1.250   1.00 57.72 66  B 1 
ATOM 1617 C C   . LEU B 2 66  ? -2.907  -6.376  2.207   1.00 57.12 66  B 1 
ATOM 1618 O O   . LEU B 2 66  ? -2.248  -5.502  2.766   1.00 55.71 66  B 1 
ATOM 1619 C CB  . LEU B 2 66  ? -2.449  -6.889  -0.198  1.00 54.77 66  B 1 
ATOM 1620 C CG  . LEU B 2 66  ? -1.148  -6.921  -1.006  1.00 51.13 66  B 1 
ATOM 1621 C CD1 . LEU B 2 66  ? -1.445  -7.261  -2.458  1.00 47.77 66  B 1 
ATOM 1622 C CD2 . LEU B 2 66  ? -0.457  -5.562  -0.962  1.00 46.71 66  B 1 
ATOM 1623 N N   . GLN B 2 67  ? -4.208  -6.529  2.401   1.00 55.69 67  B 1 
ATOM 1624 C CA  . GLN B 2 67  ? -4.972  -5.682  3.305   1.00 55.27 67  B 1 
ATOM 1625 C C   . GLN B 2 67  ? -4.553  -5.932  4.760   1.00 54.81 67  B 1 
ATOM 1626 O O   . GLN B 2 67  ? -4.391  -4.984  5.538   1.00 54.23 67  B 1 
ATOM 1627 C CB  . GLN B 2 67  ? -6.466  -5.936  3.076   1.00 53.93 67  B 1 
ATOM 1628 C CG  . GLN B 2 67  ? -7.299  -4.686  3.304   1.00 50.08 67  B 1 
ATOM 1629 C CD  . GLN B 2 67  ? -8.777  -4.877  2.987   1.00 46.68 67  B 1 
ATOM 1630 O OE1 . GLN B 2 67  ? -9.371  -5.888  3.299   1.00 43.77 67  B 1 
ATOM 1631 N NE2 . GLN B 2 67  ? -9.427  -3.894  2.390   1.00 42.13 67  B 1 
ATOM 1632 N N   . GLU B 2 68  ? -4.343  -7.189  5.124   1.00 58.07 68  B 1 
ATOM 1633 C CA  . GLU B 2 68  ? -3.802  -7.561  6.423   1.00 57.94 68  B 1 
ATOM 1634 C C   . GLU B 2 68  ? -2.361  -7.074  6.583   1.00 56.71 68  B 1 
ATOM 1635 O O   . GLU B 2 68  ? -2.053  -6.437  7.593   1.00 55.50 68  B 1 
ATOM 1636 C CB  . GLU B 2 68  ? -3.895  -9.072  6.653   1.00 56.49 68  B 1 
ATOM 1637 C CG  . GLU B 2 68  ? -5.329  -9.515  6.946   1.00 52.29 68  B 1 
ATOM 1638 C CD  . GLU B 2 68  ? -5.405  -10.882 7.637   1.00 49.59 68  B 1 
ATOM 1639 O OE1 . GLU B 2 68  ? -6.473  -11.155 8.239   1.00 45.39 68  B 1 
ATOM 1640 O OE2 . GLU B 2 68  ? -4.393  -11.612 7.650   1.00 46.90 68  B 1 
ATOM 1641 N N   . LEU B 2 69  ? -1.488  -7.276  5.608   1.00 56.27 69  B 1 
ATOM 1642 C CA  . LEU B 2 69  ? -0.114  -6.780  5.626   1.00 54.23 69  B 1 
ATOM 1643 C C   . LEU B 2 69  ? -0.063  -5.259  5.766   1.00 53.54 69  B 1 
ATOM 1644 O O   . LEU B 2 69  ? 0.690   -4.762  6.598   1.00 51.07 69  B 1 
ATOM 1645 C CB  . LEU B 2 69  ? 0.631   -7.236  4.356   1.00 51.55 69  B 1 
ATOM 1646 C CG  . LEU B 2 69  ? 1.247   -8.651  4.483   1.00 47.83 69  B 1 
ATOM 1647 C CD1 . LEU B 2 69  ? 1.622   -9.183  3.097   1.00 44.69 69  B 1 
ATOM 1648 C CD2 . LEU B 2 69  ? 2.512   -8.613  5.339   1.00 44.17 69  B 1 
ATOM 1649 N N   . GLY B 2 70  ? -0.882  -4.529  5.014   1.00 53.58 70  B 1 
ATOM 1650 C CA  . GLY B 2 70  ? -0.960  -3.076  5.125   1.00 52.12 70  B 1 
ATOM 1651 C C   . GLY B 2 70  ? -1.341  -2.613  6.534   1.00 51.45 70  B 1 
ATOM 1652 O O   . GLY B 2 70  ? -0.675  -1.756  7.116   1.00 49.97 70  B 1 
ATOM 1653 N N   . LYS B 2 71  ? -2.340  -3.241  7.145   1.00 49.66 71  B 1 
ATOM 1654 C CA  . LYS B 2 71  ? -2.724  -2.959  8.528   1.00 48.79 71  B 1 
ATOM 1655 C C   . LYS B 2 71  ? -1.643  -3.375  9.524   1.00 47.74 71  B 1 
ATOM 1656 O O   . LYS B 2 71  ? -1.309  -2.621  10.428  1.00 46.06 71  B 1 
ATOM 1657 C CB  . LYS B 2 71  ? -4.046  -3.673  8.861   1.00 47.22 71  B 1 
ATOM 1658 C CG  . LYS B 2 71  ? -5.253  -2.984  8.216   1.00 43.59 71  B 1 
ATOM 1659 C CD  . LYS B 2 71  ? -6.526  -3.787  8.498   1.00 40.87 71  B 1 
ATOM 1660 C CE  . LYS B 2 71  ? -7.736  -3.111  7.859   1.00 36.37 71  B 1 
ATOM 1661 N NZ  . LYS B 2 71  ? -8.932  -3.983  7.908   1.00 33.61 71  B 1 
ATOM 1662 N N   . TYR B 2 72  ? -1.113  -4.580  9.359   1.00 42.75 72  B 1 
ATOM 1663 C CA  . TYR B 2 72  ? -0.149  -5.164  10.300  1.00 42.24 72  B 1 
ATOM 1664 C C   . TYR B 2 72  ? 1.170   -4.400  10.290  1.00 42.86 72  B 1 
ATOM 1665 O O   . TYR B 2 72  ? 1.739   -4.106  11.338  1.00 41.33 72  B 1 
ATOM 1666 C CB  . TYR B 2 72  ? 0.072   -6.628  9.915   1.00 39.30 72  B 1 
ATOM 1667 C CG  . TYR B 2 72  ? 0.343   -7.541  11.088  1.00 35.40 72  B 1 
ATOM 1668 C CD1 . TYR B 2 72  ? 1.644   -7.966  11.391  1.00 32.11 72  B 1 
ATOM 1669 C CD2 . TYR B 2 72  ? -0.741  -8.000  11.859  1.00 31.67 72  B 1 
ATOM 1670 C CE1 . TYR B 2 72  ? 1.866   -8.854  12.445  1.00 28.45 72  B 1 
ATOM 1671 C CE2 . TYR B 2 72  ? -0.526  -8.893  12.930  1.00 28.83 72  B 1 
ATOM 1672 C CZ  . TYR B 2 72  ? 0.781   -9.319  13.221  1.00 29.38 72  B 1 
ATOM 1673 O OH  . TYR B 2 72  ? 0.992   -10.172 14.264  1.00 27.02 72  B 1 
ATOM 1674 N N   . GLU B 2 73  ? 1.635   -4.036  9.127   1.00 44.90 73  B 1 
ATOM 1675 C CA  . GLU B 2 73  ? 2.875   -3.295  8.973   1.00 44.24 73  B 1 
ATOM 1676 C C   . GLU B 2 73  ? 2.766   -1.889  9.573   1.00 43.99 73  B 1 
ATOM 1677 O O   . GLU B 2 73  ? 3.722   -1.424  10.197  1.00 42.75 73  B 1 
ATOM 1678 C CB  . GLU B 2 73  ? 3.310   -3.289  7.506   1.00 42.57 73  B 1 
ATOM 1679 C CG  . GLU B 2 73  ? 3.929   -4.621  7.057   1.00 39.43 73  B 1 
ATOM 1680 C CD  . GLU B 2 73  ? 4.878   -4.476  5.855   1.00 37.04 73  B 1 
ATOM 1681 O OE1 . GLU B 2 73  ? 5.951   -5.138  5.877   1.00 34.50 73  B 1 
ATOM 1682 O OE2 . GLU B 2 73  ? 4.669   -3.627  4.972   1.00 34.13 73  B 1 
ATOM 1683 N N   . GLN B 2 74  ? 1.619   -1.258  9.500   1.00 43.09 74  B 1 
ATOM 1684 C CA  . GLN B 2 74  ? 1.389   0.007   10.188  1.00 42.67 74  B 1 
ATOM 1685 C C   . GLN B 2 74  ? 1.447   -0.108  11.708  1.00 42.83 74  B 1 
ATOM 1686 O O   . GLN B 2 74  ? 1.919   0.814   12.370  1.00 40.39 74  B 1 
ATOM 1687 C CB  . GLN B 2 74  ? 0.025   0.552   9.798   1.00 39.97 74  B 1 
ATOM 1688 C CG  . GLN B 2 74  ? 0.121   1.324   8.499   1.00 36.58 74  B 1 
ATOM 1689 C CD  . GLN B 2 74  ? -1.057  2.252   8.377   1.00 33.64 74  B 1 
ATOM 1690 O OE1 . GLN B 2 74  ? -2.045  2.120   9.080   1.00 31.47 74  B 1 
ATOM 1691 N NE2 . GLN B 2 74  ? -0.963  3.243   7.518   1.00 30.01 74  B 1 
ATOM 1692 N N   . TYR B 2 75  ? 0.966   -1.214  12.271  1.00 39.57 75  B 1 
ATOM 1693 C CA  . TYR B 2 75  ? 0.960   -1.393  13.719  1.00 39.40 75  B 1 
ATOM 1694 C C   . TYR B 2 75  ? 2.281   -1.952  14.254  1.00 40.50 75  B 1 
ATOM 1695 O O   . TYR B 2 75  ? 2.771   -1.490  15.283  1.00 38.55 75  B 1 
ATOM 1696 C CB  . TYR B 2 75  ? -0.221  -2.284  14.119  1.00 36.09 75  B 1 
ATOM 1697 C CG  . TYR B 2 75  ? -1.529  -1.529  14.206  1.00 32.75 75  B 1 
ATOM 1698 C CD1 . TYR B 2 75  ? -1.809  -0.722  15.335  1.00 29.89 75  B 1 
ATOM 1699 C CD2 . TYR B 2 75  ? -2.476  -1.604  13.171  1.00 29.40 75  B 1 
ATOM 1700 C CE1 . TYR B 2 75  ? -3.011  -0.004  15.415  1.00 26.11 75  B 1 
ATOM 1701 C CE2 . TYR B 2 75  ? -3.683  -0.884  13.240  1.00 25.50 75  B 1 
ATOM 1702 C CZ  . TYR B 2 75  ? -3.946  -0.085  14.361  1.00 25.42 75  B 1 
ATOM 1703 O OH  . TYR B 2 75  ? -5.122  0.622   14.435  1.00 23.40 75  B 1 
ATOM 1704 N N   . ILE B 2 76  ? 2.853   -2.943  13.570  1.00 44.62 76  B 1 
ATOM 1705 C CA  . ILE B 2 76  ? 3.947   -3.750  14.133  1.00 43.82 76  B 1 
ATOM 1706 C C   . ILE B 2 76  ? 5.320   -3.247  13.727  1.00 44.60 76  B 1 
ATOM 1707 O O   . ILE B 2 76  ? 6.223   -3.241  14.568  1.00 42.28 76  B 1 
ATOM 1708 C CB  . ILE B 2 76  ? 3.753   -5.241  13.802  1.00 40.45 76  B 1 
ATOM 1709 C CG1 . ILE B 2 76  ? 2.461   -5.695  14.525  1.00 37.69 76  B 1 
ATOM 1710 C CG2 . ILE B 2 76  ? 4.961   -6.098  14.231  1.00 37.36 76  B 1 
ATOM 1711 C CD1 . ILE B 2 76  ? 2.157   -7.166  14.391  1.00 34.78 76  B 1 
ATOM 1712 N N   . LYS B 2 77  ? 5.507   -2.792  12.511  1.00 42.89 77  B 1 
ATOM 1713 C CA  . LYS B 2 77  ? 6.760   -2.133  12.139  1.00 41.63 77  B 1 
ATOM 1714 C C   . LYS B 2 77  ? 6.791   -0.672  12.606  1.00 43.11 77  B 1 
ATOM 1715 O O   . LYS B 2 77  ? 7.343   0.182   11.931  1.00 41.83 77  B 1 
ATOM 1716 C CB  . LYS B 2 77  ? 7.114   -2.310  10.653  1.00 39.13 77  B 1 
ATOM 1717 C CG  . LYS B 2 77  ? 7.488   -3.732  10.248  1.00 35.56 77  B 1 
ATOM 1718 C CD  . LYS B 2 77  ? 8.051   -3.682  8.830   1.00 33.25 77  B 1 
ATOM 1719 C CE  . LYS B 2 77  ? 8.322   -5.050  8.205   1.00 30.01 77  B 1 
ATOM 1720 N NZ  . LYS B 2 77  ? 8.418   -4.921  6.730   1.00 27.24 77  B 1 
ATOM 1721 N N   . TRP B 2 78  ? 6.248   -0.403  13.751  1.00 51.57 78  B 1 
ATOM 1722 C CA  . TRP B 2 78  ? 6.715   0.690   14.583  1.00 51.55 78  B 1 
ATOM 1723 C C   . TRP B 2 78  ? 8.213   0.464   14.782  1.00 53.20 78  B 1 
ATOM 1724 O O   . TRP B 2 78  ? 8.613   -0.445  15.519  1.00 51.26 78  B 1 
ATOM 1725 C CB  . TRP B 2 78  ? 5.980   0.711   15.911  1.00 47.41 78  B 1 
ATOM 1726 C CG  . TRP B 2 78  ? 4.808   1.631   15.930  1.00 45.50 78  B 1 
ATOM 1727 C CD1 . TRP B 2 78  ? 3.860   1.732   14.998  1.00 41.47 78  B 1 
ATOM 1728 C CD2 . TRP B 2 78  ? 4.463   2.582   16.978  1.00 41.03 78  B 1 
ATOM 1729 N NE1 . TRP B 2 78  ? 2.925   2.667   15.405  1.00 39.12 78  B 1 
ATOM 1730 C CE2 . TRP B 2 78  ? 3.242   3.181   16.632  1.00 39.35 78  B 1 
ATOM 1731 C CE3 . TRP B 2 78  ? 5.048   2.940   18.203  1.00 40.52 78  B 1 
ATOM 1732 C CZ2 . TRP B 2 78  ? 2.584   4.076   17.498  1.00 37.57 78  B 1 
ATOM 1733 C CZ3 . TRP B 2 78  ? 4.401   3.853   19.065  1.00 38.53 78  B 1 
ATOM 1734 C CH2 . TRP B 2 78  ? 3.176   4.401   18.718  1.00 36.29 78  B 1 
ATOM 1735 N N   . PRO B 2 79  ? 9.038   1.183   14.060  1.00 57.73 79  B 1 
ATOM 1736 C CA  . PRO B 2 79  ? 10.412  0.769   13.936  1.00 58.30 79  B 1 
ATOM 1737 C C   . PRO B 2 79  ? 11.122  1.038   15.257  1.00 60.80 79  B 1 
ATOM 1738 O O   . PRO B 2 79  ? 10.860  2.025   15.944  1.00 58.96 79  B 1 
ATOM 1739 C CB  . PRO B 2 79  ? 10.973  1.512   12.727  1.00 54.76 79  B 1 
ATOM 1740 C CG  . PRO B 2 79  ? 9.741   2.142   12.045  1.00 52.90 79  B 1 
ATOM 1741 C CD  . PRO B 2 79  ? 8.771   2.298   13.196  1.00 53.09 79  B 1 
ATOM 1742 N N   . TRP B 2 80  ? 12.078  0.170   15.575  1.00 58.49 80  B 1 
ATOM 1743 C CA  . TRP B 2 80  ? 12.908  0.290   16.788  1.00 58.87 80  B 1 
ATOM 1744 C C   . TRP B 2 80  ? 13.488  1.707   16.996  1.00 61.23 80  B 1 
ATOM 1745 O O   . TRP B 2 80  ? 13.708  2.117   18.123  1.00 60.97 80  B 1 
ATOM 1746 C CB  . TRP B 2 80  ? 14.026  -0.742  16.677  1.00 56.93 80  B 1 
ATOM 1747 C CG  . TRP B 2 80  ? 15.156  -0.422  15.727  1.00 55.04 80  B 1 
ATOM 1748 C CD1 . TRP B 2 80  ? 15.067  0.075   14.482  1.00 49.46 80  B 1 
ATOM 1749 C CD2 . TRP B 2 80  ? 16.586  -0.581  15.992  1.00 50.61 80  B 1 
ATOM 1750 N NE1 . TRP B 2 80  ? 16.350  0.237   13.959  1.00 46.16 80  B 1 
ATOM 1751 C CE2 . TRP B 2 80  ? 17.305  -0.165  14.855  1.00 48.33 80  B 1 
ATOM 1752 C CE3 . TRP B 2 80  ? 17.325  -1.053  17.098  1.00 48.71 80  B 1 
ATOM 1753 C CZ2 . TRP B 2 80  ? 18.720  -0.202  14.797  1.00 46.25 80  B 1 
ATOM 1754 C CZ3 . TRP B 2 80  ? 18.732  -1.091  17.042  1.00 47.02 80  B 1 
ATOM 1755 C CH2 . TRP B 2 80  ? 19.422  -0.671  15.908  1.00 44.56 80  B 1 
ATOM 1756 N N   . TYR B 2 81  ? 13.690  2.463   15.915  1.00 60.19 81  B 1 
ATOM 1757 C CA  . TYR B 2 81  ? 14.190  3.835   15.995  1.00 60.67 81  B 1 
ATOM 1758 C C   . TYR B 2 81  ? 13.186  4.803   16.632  1.00 61.72 81  B 1 
ATOM 1759 O O   . TYR B 2 81  ? 13.610  5.795   17.206  1.00 62.80 81  B 1 
ATOM 1760 C CB  . TYR B 2 81  ? 14.599  4.342   14.611  1.00 59.64 81  B 1 
ATOM 1761 C CG  . TYR B 2 81  ? 13.464  4.506   13.621  1.00 57.28 81  B 1 
ATOM 1762 C CD1 . TYR B 2 81  ? 13.241  3.542   12.642  1.00 53.03 81  B 1 
ATOM 1763 C CD2 . TYR B 2 81  ? 12.608  5.629   13.681  1.00 53.32 81  B 1 
ATOM 1764 C CE1 . TYR B 2 81  ? 12.187  3.683   11.732  1.00 48.89 81  B 1 
ATOM 1765 C CE2 . TYR B 2 81  ? 11.534  5.765   12.778  1.00 50.43 81  B 1 
ATOM 1766 C CZ  . TYR B 2 81  ? 11.338  4.784   11.807  1.00 50.69 81  B 1 
ATOM 1767 O OH  . TYR B 2 81  ? 10.295  4.905   10.925  1.00 47.80 81  B 1 
ATOM 1768 N N   . ILE B 2 82  ? 11.892  4.533   16.575  1.00 66.79 82  B 1 
ATOM 1769 C CA  . ILE B 2 82  ? 10.895  5.336   17.284  1.00 67.06 82  B 1 
ATOM 1770 C C   . ILE B 2 82  ? 11.012  5.097   18.788  1.00 68.36 82  B 1 
ATOM 1771 O O   . ILE B 2 82  ? 11.001  6.046   19.564  1.00 68.21 82  B 1 
ATOM 1772 C CB  . ILE B 2 82  ? 9.477   5.058   16.738  1.00 64.94 82  B 1 
ATOM 1773 C CG1 . ILE B 2 82  ? 9.374   5.667   15.321  1.00 61.33 82  B 1 
ATOM 1774 C CG2 . ILE B 2 82  ? 8.389   5.636   17.657  1.00 59.44 82  B 1 
ATOM 1775 C CD1 . ILE B 2 82  ? 8.097   5.326   14.564  1.00 55.45 82  B 1 
ATOM 1776 N N   . TRP B 2 83  ? 11.235  3.842   19.194  1.00 64.43 83  B 1 
ATOM 1777 C CA  . TRP B 2 83  ? 11.566  3.521   20.586  1.00 65.36 83  B 1 
ATOM 1778 C C   . TRP B 2 83  ? 12.874  4.184   21.019  1.00 67.98 83  B 1 
ATOM 1779 O O   . TRP B 2 83  ? 12.934  4.782   22.088  1.00 68.67 83  B 1 
ATOM 1780 C CB  . TRP B 2 83  ? 11.623  1.998   20.752  1.00 62.51 83  B 1 
ATOM 1781 C CG  . TRP B 2 83  ? 10.281  1.370   20.934  1.00 58.67 83  B 1 
ATOM 1782 C CD1 . TRP B 2 83  ? 9.343   1.143   19.988  1.00 52.21 83  B 1 
ATOM 1783 C CD2 . TRP B 2 83  ? 9.679   0.922   22.198  1.00 52.47 83  B 1 
ATOM 1784 N NE1 . TRP B 2 83  ? 8.214   0.592   20.571  1.00 48.88 83  B 1 
ATOM 1785 C CE2 . TRP B 2 83  ? 8.378   0.428   21.924  1.00 50.29 83  B 1 
ATOM 1786 C CE3 . TRP B 2 83  ? 10.136  0.885   23.533  1.00 50.16 83  B 1 
ATOM 1787 C CZ2 . TRP B 2 83  ? 7.544   -0.078  22.942  1.00 48.52 83  B 1 
ATOM 1788 C CZ3 . TRP B 2 83  ? 9.305   0.373   24.547  1.00 49.57 83  B 1 
ATOM 1789 C CH2 . TRP B 2 83  ? 8.021   -0.103  24.260  1.00 48.36 83  B 1 
ATOM 1790 N N   . LEU B 2 84  ? 13.902  4.164   20.179  1.00 67.93 84  B 1 
ATOM 1791 C CA  . LEU B 2 84  ? 15.143  4.901   20.416  1.00 68.65 84  B 1 
ATOM 1792 C C   . LEU B 2 84  ? 14.908  6.405   20.521  1.00 69.63 84  B 1 
ATOM 1793 O O   . LEU B 2 84  ? 15.483  7.040   21.407  1.00 69.98 84  B 1 
ATOM 1794 C CB  . LEU B 2 84  ? 16.148  4.592   19.289  1.00 67.41 84  B 1 
ATOM 1795 C CG  . LEU B 2 84  ? 17.029  3.364   19.577  1.00 63.20 84  B 1 
ATOM 1796 C CD1 . LEU B 2 84  ? 17.708  2.909   18.296  1.00 57.93 84  B 1 
ATOM 1797 C CD2 . LEU B 2 84  ? 18.124  3.701   20.595  1.00 57.31 84  B 1 
ATOM 1798 N N   . GLY B 2 85  ? 14.041  6.978   19.693  1.00 72.13 85  B 1 
ATOM 1799 C CA  . GLY B 2 85  ? 13.639  8.382   19.770  1.00 70.80 85  B 1 
ATOM 1800 C C   . GLY B 2 85  ? 12.974  8.724   21.103  1.00 71.70 85  B 1 
ATOM 1801 O O   . GLY B 2 85  ? 13.327  9.726   21.720  1.00 70.91 85  B 1 
ATOM 1802 N N   . PHE B 2 86  ? 12.084  7.866   21.591  1.00 68.24 86  B 1 
ATOM 1803 C CA  . PHE B 2 86  ? 11.478  8.040   22.915  1.00 68.80 86  B 1 
ATOM 1804 C C   . PHE B 2 86  ? 12.515  7.959   24.039  1.00 70.69 86  B 1 
ATOM 1805 O O   . PHE B 2 86  ? 12.503  8.788   24.944  1.00 72.01 86  B 1 
ATOM 1806 C CB  . PHE B 2 86  ? 10.374  6.988   23.133  1.00 66.37 86  B 1 
ATOM 1807 C CG  . PHE B 2 86  ? 9.009   7.466   22.714  1.00 62.74 86  B 1 
ATOM 1808 C CD1 . PHE B 2 86  ? 8.329   8.414   23.499  1.00 56.49 86  B 1 
ATOM 1809 C CD2 . PHE B 2 86  ? 8.401   6.964   21.554  1.00 56.75 86  B 1 
ATOM 1810 C CE1 . PHE B 2 86  ? 7.047   8.853   23.126  1.00 53.13 86  B 1 
ATOM 1811 C CE2 . PHE B 2 86  ? 7.125   7.399   21.178  1.00 52.98 86  B 1 
ATOM 1812 C CZ  . PHE B 2 86  ? 6.447   8.350   21.961  1.00 55.86 86  B 1 
ATOM 1813 N N   . ILE B 2 87  ? 13.433  6.993   23.993  1.00 71.34 87  B 1 
ATOM 1814 C CA  . ILE B 2 87  ? 14.502  6.845   24.985  1.00 72.62 87  B 1 
ATOM 1815 C C   . ILE B 2 87  ? 15.431  8.066   24.949  1.00 73.50 87  B 1 
ATOM 1816 O O   . ILE B 2 87  ? 15.741  8.635   26.000  1.00 74.43 87  B 1 
ATOM 1817 C CB  . ILE B 2 87  ? 15.260  5.514   24.762  1.00 72.85 87  B 1 
ATOM 1818 C CG1 . ILE B 2 87  ? 14.338  4.306   25.067  1.00 70.93 87  B 1 
ATOM 1819 C CG2 . ILE B 2 87  ? 16.523  5.433   25.636  1.00 68.55 87  B 1 
ATOM 1820 C CD1 . ILE B 2 87  ? 14.859  2.973   24.514  1.00 65.73 87  B 1 
ATOM 1821 N N   . ALA B 2 88  ? 15.845  8.523   23.763  1.00 73.18 88  B 1 
ATOM 1822 C CA  . ALA B 2 88  ? 16.678  9.705   23.609  1.00 72.02 88  B 1 
ATOM 1823 C C   . ALA B 2 88  ? 15.967  10.970  24.108  1.00 72.26 88  B 1 
ATOM 1824 O O   . ALA B 2 88  ? 16.588  11.793  24.781  1.00 70.90 88  B 1 
ATOM 1825 C CB  . ALA B 2 88  ? 17.075  9.827   22.137  1.00 70.52 88  B 1 
ATOM 1826 N N   . GLY B 2 89  ? 14.665  11.101  23.852  1.00 75.39 89  B 1 
ATOM 1827 C CA  . GLY B 2 89  ? 13.846  12.186  24.382  1.00 74.27 89  B 1 
ATOM 1828 C C   . GLY B 2 89  ? 13.793  12.186  25.912  1.00 75.36 89  B 1 
ATOM 1829 O O   . GLY B 2 89  ? 14.000  13.231  26.530  1.00 74.76 89  B 1 
ATOM 1830 N N   . LEU B 2 90  ? 13.607  11.036  26.536  1.00 72.96 90  B 1 
ATOM 1831 C CA  . LEU B 2 90  ? 13.642  10.895  27.997  1.00 74.08 90  B 1 
ATOM 1832 C C   . LEU B 2 90  ? 15.014  11.256  28.572  1.00 75.23 90  B 1 
ATOM 1833 O O   . LEU B 2 90  ? 15.095  11.997  29.551  1.00 76.10 90  B 1 
ATOM 1834 C CB  . LEU B 2 90  ? 13.241  9.470   28.391  1.00 73.07 90  B 1 
ATOM 1835 C CG  . LEU B 2 90  ? 11.729  9.205   28.345  1.00 68.84 90  B 1 
ATOM 1836 C CD1 . LEU B 2 90  ? 11.459  7.702   28.492  1.00 62.10 90  B 1 
ATOM 1837 C CD2 . LEU B 2 90  ? 10.996  9.920   29.483  1.00 63.75 90  B 1 
ATOM 1838 N N   . ILE B 2 91  ? 16.101  10.790  27.963  1.00 76.28 91  B 1 
ATOM 1839 C CA  . ILE B 2 91  ? 17.469  11.137  28.373  1.00 76.32 91  B 1 
ATOM 1840 C C   . ILE B 2 91  ? 17.705  12.648  28.253  1.00 76.71 91  B 1 
ATOM 1841 O O   . ILE B 2 91  ? 18.241  13.253  29.178  1.00 76.79 91  B 1 
ATOM 1842 C CB  . ILE B 2 91  ? 18.505  10.330  27.561  1.00 76.70 91  B 1 
ATOM 1843 C CG1 . ILE B 2 91  ? 18.428  8.824   27.925  1.00 73.83 91  B 1 
ATOM 1844 C CG2 . ILE B 2 91  ? 19.931  10.841  27.803  1.00 71.47 91  B 1 
ATOM 1845 C CD1 . ILE B 2 91  ? 19.169  7.911   26.939  1.00 67.56 91  B 1 
ATOM 1846 N N   . ALA B 2 92  ? 17.257  13.272  27.175  1.00 76.22 92  B 1 
ATOM 1847 C CA  . ALA B 2 92  ? 17.376  14.716  26.985  1.00 75.23 92  B 1 
ATOM 1848 C C   . ALA B 2 92  ? 16.607  15.502  28.061  1.00 75.86 92  B 1 
ATOM 1849 O O   . ALA B 2 92  ? 17.153  16.447  28.616  1.00 75.16 92  B 1 
ATOM 1850 C CB  . ALA B 2 92  ? 16.896  15.067  25.566  1.00 73.51 92  B 1 
ATOM 1851 N N   . ILE B 2 93  ? 15.390  15.076  28.405  1.00 75.81 93  B 1 
ATOM 1852 C CA  . ILE B 2 93  ? 14.605  15.699  29.476  1.00 75.86 93  B 1 
ATOM 1853 C C   . ILE B 2 93  ? 15.325  15.575  30.828  1.00 76.65 93  B 1 
ATOM 1854 O O   . ILE B 2 93  ? 15.428  16.553  31.568  1.00 76.98 93  B 1 
ATOM 1855 C CB  . ILE B 2 93  ? 13.178  15.103  29.527  1.00 74.78 93  B 1 
ATOM 1856 C CG1 . ILE B 2 93  ? 12.377  15.515  28.265  1.00 70.92 93  B 1 
ATOM 1857 C CG2 . ILE B 2 93  ? 12.420  15.550  30.794  1.00 67.89 93  B 1 
ATOM 1858 C CD1 . ILE B 2 93  ? 11.112  14.673  28.039  1.00 64.62 93  B 1 
ATOM 1859 N N   . VAL B 2 94  ? 15.873  14.408  31.145  1.00 75.43 94  B 1 
ATOM 1860 C CA  . VAL B 2 94  ? 16.650  14.190  32.380  1.00 75.46 94  B 1 
ATOM 1861 C C   . VAL B 2 94  ? 17.894  15.077  32.396  1.00 75.59 94  B 1 
ATOM 1862 O O   . VAL B 2 94  ? 18.156  15.748  33.391  1.00 75.67 94  B 1 
ATOM 1863 C CB  . VAL B 2 94  ? 17.008  12.706  32.552  1.00 75.28 94  B 1 
ATOM 1864 C CG1 . VAL B 2 94  ? 17.959  12.461  33.720  1.00 71.54 94  B 1 
ATOM 1865 C CG2 . VAL B 2 94  ? 15.743  11.878  32.832  1.00 70.55 94  B 1 
ATOM 1866 N N   . MET B 2 95  ? 18.632  15.154  31.287  1.00 76.12 95  B 1 
ATOM 1867 C CA  . MET B 2 95  ? 19.813  16.014  31.169  1.00 75.29 95  B 1 
ATOM 1868 C C   . MET B 2 95  ? 19.469  17.496  31.349  1.00 75.30 95  B 1 
ATOM 1869 O O   . MET B 2 95  ? 20.148  18.188  32.111  1.00 75.78 95  B 1 
ATOM 1870 C CB  . MET B 2 95  ? 20.485  15.793  29.801  1.00 74.21 95  B 1 
ATOM 1871 C CG  . MET B 2 95  ? 21.330  14.518  29.765  1.00 67.97 95  B 1 
ATOM 1872 S SD  . MET B 2 95  ? 22.820  14.620  30.776  1.00 62.22 95  B 1 
ATOM 1873 C CE  . MET B 2 95  ? 23.970  13.684  29.722  1.00 56.01 95  B 1 
ATOM 1874 N N   . VAL B 2 96  ? 18.392  17.979  30.733  1.00 76.53 96  B 1 
ATOM 1875 C CA  . VAL B 2 96  ? 17.916  19.361  30.902  1.00 75.13 96  B 1 
ATOM 1876 C C   . VAL B 2 96  ? 17.521  19.634  32.354  1.00 75.08 96  B 1 
ATOM 1877 O O   . VAL B 2 96  ? 17.845  20.691  32.892  1.00 74.56 96  B 1 
ATOM 1878 C CB  . VAL B 2 96  ? 16.741  19.644  29.939  1.00 74.19 96  B 1 
ATOM 1879 C CG1 . VAL B 2 96  ? 16.033  20.963  30.225  1.00 70.10 96  B 1 
ATOM 1880 C CG2 . VAL B 2 96  ? 17.238  19.708  28.489  1.00 68.12 96  B 1 
ATOM 1881 N N   . THR B 2 97  ? 16.900  18.673  33.018  1.00 74.73 97  B 1 
ATOM 1882 C CA  . THR B 2 97  ? 16.519  18.802  34.434  1.00 74.30 97  B 1 
ATOM 1883 C C   . THR B 2 97  ? 17.749  18.881  35.337  1.00 74.58 97  B 1 
ATOM 1884 O O   . THR B 2 97  ? 17.826  19.754  36.206  1.00 74.34 97  B 1 
ATOM 1885 C CB  . THR B 2 97  ? 15.613  17.638  34.863  1.00 73.79 97  B 1 
ATOM 1886 O OG1 . THR B 2 97  ? 14.534  17.492  33.974  1.00 68.92 97  B 1 
ATOM 1887 C CG2 . THR B 2 97  ? 14.997  17.876  36.237  1.00 66.51 97  B 1 
ATOM 1888 N N   . ILE B 2 98  ? 18.746  18.029  35.120  1.00 74.85 98  B 1 
ATOM 1889 C CA  . ILE B 2 98  ? 20.027  18.078  35.850  1.00 74.45 98  B 1 
ATOM 1890 C C   . ILE B 2 98  ? 20.728  19.420  35.609  1.00 73.61 98  B 1 
ATOM 1891 O O   . ILE B 2 98  ? 21.200  20.049  36.559  1.00 73.18 98  B 1 
ATOM 1892 C CB  . ILE B 2 98  ? 20.918  16.885  35.451  1.00 74.73 98  B 1 
ATOM 1893 C CG1 . ILE B 2 98  ? 20.301  15.560  35.947  1.00 72.74 98  B 1 
ATOM 1894 C CG2 . ILE B 2 98  ? 22.345  17.040  36.005  1.00 70.96 98  B 1 
ATOM 1895 C CD1 . ILE B 2 98  ? 20.928  14.314  35.322  1.00 67.85 98  B 1 
ATOM 1896 N N   . MET B 2 99  ? 20.750  19.905  34.366  1.00 74.67 99  B 1 
ATOM 1897 C CA  . MET B 2 99  ? 21.317  21.205  34.013  1.00 72.82 99  B 1 
ATOM 1898 C C   . MET B 2 99  ? 20.636  22.358  34.745  1.00 72.26 99  B 1 
ATOM 1899 O O   . MET B 2 99  ? 21.314  23.227  35.278  1.00 71.76 99  B 1 
ATOM 1900 C CB  . MET B 2 99  ? 21.178  21.402  32.499  1.00 71.03 99  B 1 
ATOM 1901 C CG  . MET B 2 99  ? 22.362  20.835  31.724  1.00 65.18 99  B 1 
ATOM 1902 S SD  . MET B 2 99  ? 23.387  22.187  31.146  1.00 60.46 99  B 1 
ATOM 1903 C CE  . MET B 2 99  ? 24.495  21.270  30.072  1.00 54.56 99  B 1 
ATOM 1904 N N   . LEU B 2 100 ? 19.297  22.355  34.824  1.00 71.92 100 B 1 
ATOM 1905 C CA  . LEU B 2 100 ? 18.545  23.354  35.589  1.00 71.39 100 B 1 
ATOM 1906 C C   . LEU B 2 100 ? 18.899  23.306  37.073  1.00 70.83 100 B 1 
ATOM 1907 O O   . LEU B 2 100 ? 19.129  24.343  37.683  1.00 69.89 100 B 1 
ATOM 1908 C CB  . LEU B 2 100 ? 17.033  23.133  35.379  1.00 70.98 100 B 1 
ATOM 1909 C CG  . LEU B 2 100 ? 16.505  23.707  34.053  1.00 67.21 100 B 1 
ATOM 1910 C CD1 . LEU B 2 100 ? 15.108  23.151  33.759  1.00 62.42 100 B 1 
ATOM 1911 C CD2 . LEU B 2 100 ? 16.405  25.229  34.092  1.00 62.72 100 B 1 
ATOM 1912 N N   . CYS B 2 101 ? 19.022  22.107  37.654  1.00 69.26 101 B 1 
ATOM 1913 C CA  . CYS B 2 101 ? 19.444  21.942  39.042  1.00 68.65 101 B 1 
ATOM 1914 C C   . CYS B 2 101 ? 20.874  22.461  39.263  1.00 67.32 101 B 1 
ATOM 1915 O O   . CYS B 2 101 ? 21.125  23.156  40.241  1.00 65.63 101 B 1 
ATOM 1916 C CB  . CYS B 2 101 ? 19.327  20.467  39.442  1.00 68.35 101 B 1 
ATOM 1917 S SG  . CYS B 2 101 ? 17.582  19.984  39.556  1.00 62.81 101 B 1 
ATOM 1918 N N   . CYS B 2 102 ? 21.808  22.193  38.356  1.00 69.43 102 B 1 
ATOM 1919 C CA  . CYS B 2 102 ? 23.172  22.719  38.439  1.00 67.50 102 B 1 
ATOM 1920 C C   . CYS B 2 102 ? 23.209  24.240  38.325  1.00 65.53 102 B 1 
ATOM 1921 O O   . CYS B 2 102 ? 23.906  24.893  39.098  1.00 62.91 102 B 1 
ATOM 1922 C CB  . CYS B 2 102 ? 24.034  22.061  37.359  1.00 66.19 102 B 1 
ATOM 1923 S SG  . CYS B 2 102 ? 24.428  20.350  37.815  1.00 60.92 102 B 1 
ATOM 1924 N N   . MET B 2 103 ? 22.432  24.852  37.416  1.00 70.55 103 B 1 
ATOM 1925 C CA  . MET B 2 103 ? 22.360  26.314  37.289  1.00 68.36 103 B 1 
ATOM 1926 C C   . MET B 2 103 ? 21.817  26.976  38.553  1.00 66.40 103 B 1 
ATOM 1927 O O   . MET B 2 103 ? 22.399  27.935  39.037  1.00 63.98 103 B 1 
ATOM 1928 C CB  . MET B 2 103 ? 21.471  26.713  36.111  1.00 66.00 103 B 1 
ATOM 1929 C CG  . MET B 2 103 ? 22.224  26.703  34.801  1.00 61.61 103 B 1 
ATOM 1930 S SD  . MET B 2 103 ? 21.710  28.072  33.760  1.00 57.55 103 B 1 
ATOM 1931 C CE  . MET B 2 103 ? 22.408  27.540  32.200  1.00 51.29 103 B 1 
ATOM 1932 N N   . THR B 2 104 ? 20.728  26.447  39.100  1.00 67.67 104 B 1 
ATOM 1933 C CA  . THR B 2 104 ? 20.146  27.000  40.331  1.00 65.41 104 B 1 
ATOM 1934 C C   . THR B 2 104 ? 21.097  26.865  41.512  1.00 63.90 104 B 1 
ATOM 1935 O O   . THR B 2 104 ? 21.223  27.800  42.306  1.00 59.38 104 B 1 
ATOM 1936 C CB  . THR B 2 104 ? 18.801  26.348  40.657  1.00 62.72 104 B 1 
ATOM 1937 O OG1 . THR B 2 104 ? 18.875  24.946  40.621  1.00 57.00 104 B 1 
ATOM 1938 C CG2 . THR B 2 104 ? 17.716  26.753  39.657  1.00 56.76 104 B 1 
ATOM 1939 N N   . SER B 2 105 ? 21.848  25.786  41.614  1.00 63.41 105 B 1 
ATOM 1940 C CA  . SER B 2 105 ? 22.878  25.592  42.641  1.00 61.30 105 B 1 
ATOM 1941 C C   . SER B 2 105 ? 24.040  26.576  42.458  1.00 58.75 105 B 1 
ATOM 1942 O O   . SER B 2 105 ? 24.493  27.173  43.424  1.00 55.41 105 B 1 
ATOM 1943 C CB  . SER B 2 105 ? 23.410  24.157  42.611  1.00 58.95 105 B 1 
ATOM 1944 O OG  . SER B 2 105 ? 22.365  23.238  42.840  1.00 54.42 105 B 1 
ATOM 1945 N N   . CYS B 2 106 ? 24.488  26.828  41.231  1.00 55.49 106 B 1 
ATOM 1946 C CA  . CYS B 2 106 ? 25.556  27.782  40.935  1.00 52.51 106 B 1 
ATOM 1947 C C   . CYS B 2 106 ? 25.141  29.220  41.262  1.00 50.76 106 B 1 
ATOM 1948 O O   . CYS B 2 106 ? 25.894  29.951  41.893  1.00 47.64 106 B 1 
ATOM 1949 C CB  . CYS B 2 106 ? 25.964  27.618  39.465  1.00 50.41 106 B 1 
ATOM 1950 S SG  . CYS B 2 106 ? 27.747  27.835  39.292  1.00 48.05 106 B 1 
ATOM 1951 N N   . CYS B 2 107 ? 23.921  29.629  40.932  1.00 56.41 107 B 1 
ATOM 1952 C CA  . CYS B 2 107 ? 23.376  30.937  41.331  1.00 54.05 107 B 1 
ATOM 1953 C C   . CYS B 2 107 ? 23.278  31.084  42.854  1.00 52.39 107 B 1 
ATOM 1954 O O   . CYS B 2 107 ? 23.554  32.150  43.385  1.00 49.02 107 B 1 
ATOM 1955 C CB  . CYS B 2 107 ? 21.994  31.128  40.688  1.00 51.43 107 B 1 
ATOM 1956 S SG  . CYS B 2 107 ? 22.151  31.634  38.956  1.00 48.47 107 B 1 
ATOM 1957 N N   . SER B 2 108 ? 22.937  30.030  43.557  1.00 53.56 108 B 1 
ATOM 1958 C CA  . SER B 2 108 ? 22.890  30.031  45.024  1.00 52.49 108 B 1 
ATOM 1959 C C   . SER B 2 108 ? 24.290  30.193  45.629  1.00 51.28 108 B 1 
ATOM 1960 O O   . SER B 2 108 ? 24.475  30.999  46.534  1.00 48.36 108 B 1 
ATOM 1961 C CB  . SER B 2 108 ? 22.223  28.759  45.549  1.00 49.23 108 B 1 
ATOM 1962 O OG  . SER B 2 108 ? 20.907  28.640  45.039  1.00 46.15 108 B 1 
ATOM 1963 N N   . CYS B 2 109 ? 25.316  29.513  45.095  1.00 48.66 109 B 1 
ATOM 1964 C CA  . CYS B 2 109 ? 26.708  29.689  45.514  1.00 47.61 109 B 1 
ATOM 1965 C C   . CYS B 2 109 ? 27.224  31.100  45.255  1.00 46.44 109 B 1 
ATOM 1966 O O   . CYS B 2 109 ? 27.889  31.671  46.111  1.00 43.85 109 B 1 
ATOM 1967 C CB  . CYS B 2 109 ? 27.600  28.659  44.798  1.00 44.76 109 B 1 
ATOM 1968 S SG  . CYS B 2 109 ? 27.768  27.161  45.816  1.00 41.73 109 B 1 
ATOM 1969 N N   . LEU B 2 110 ? 26.893  31.719  44.139  1.00 49.53 110 B 1 
ATOM 1970 C CA  . LEU B 2 110 ? 27.257  33.103  43.828  1.00 47.91 110 B 1 
ATOM 1971 C C   . LEU B 2 110 ? 26.659  34.089  44.829  1.00 46.57 110 B 1 
ATOM 1972 O O   . LEU B 2 110 ? 27.352  34.986  45.305  1.00 42.65 110 B 1 
ATOM 1973 C CB  . LEU B 2 110 ? 26.795  33.433  42.403  1.00 43.92 110 B 1 
ATOM 1974 C CG  . LEU B 2 110 ? 27.854  33.067  41.359  1.00 41.66 110 B 1 
ATOM 1975 C CD1 . LEU B 2 110 ? 27.218  32.995  39.973  1.00 39.20 110 B 1 
ATOM 1976 C CD2 . LEU B 2 110 ? 28.968  34.113  41.370  1.00 39.47 110 B 1 
ATOM 1977 N N   . LYS B 2 111 ? 25.410  33.890  45.188  1.00 48.00 111 B 1 
ATOM 1978 C CA  . LYS B 2 111 ? 24.756  34.720  46.202  1.00 47.43 111 B 1 
ATOM 1979 C C   . LYS B 2 111 ? 25.411  34.569  47.578  1.00 45.86 111 B 1 
ATOM 1980 O O   . LYS B 2 111 ? 25.552  35.549  48.297  1.00 43.39 111 B 1 
ATOM 1981 C CB  . LYS B 2 111 ? 23.259  34.384  46.218  1.00 45.91 111 B 1 
ATOM 1982 C CG  . LYS B 2 111 ? 22.404  35.612  46.512  1.00 42.41 111 B 1 
ATOM 1983 C CD  . LYS B 2 111 ? 20.918  35.257  46.483  1.00 40.19 111 B 1 
ATOM 1984 C CE  . LYS B 2 111 ? 20.071  36.520  46.645  1.00 35.12 111 B 1 
ATOM 1985 N NZ  . LYS B 2 111 ? 18.623  36.206  46.671  1.00 31.65 111 B 1 
ATOM 1986 N N   . GLY B 2 112 ? 25.878  33.384  47.927  1.00 44.04 112 B 1 
ATOM 1987 C CA  . GLY B 2 112 ? 26.661  33.110  49.128  1.00 43.61 112 B 1 
ATOM 1988 C C   . GLY B 2 112 ? 28.036  33.779  49.107  1.00 42.92 112 B 1 
ATOM 1989 O O   . GLY B 2 112 ? 28.429  34.403  50.089  1.00 40.04 112 B 1 
ATOM 1990 N N   . CYS B 2 113 ? 28.760  33.765  48.000  1.00 44.23 113 B 1 
ATOM 1991 C CA  . CYS B 2 113 ? 30.063  34.434  47.852  1.00 43.54 113 B 1 
ATOM 1992 C C   . CYS B 2 113 ? 29.957  35.954  47.995  1.00 42.44 113 B 1 
ATOM 1993 O O   . CYS B 2 113 ? 30.805  36.555  48.648  1.00 40.09 113 B 1 
ATOM 1994 C CB  . CYS B 2 113 ? 30.703  34.060  46.506  1.00 40.56 113 B 1 
ATOM 1995 S SG  . CYS B 2 113 ? 31.955  32.771  46.745  1.00 37.35 113 B 1 
ATOM 1996 N N   . CYS B 2 114 ? 28.913  36.585  47.464  1.00 44.12 114 B 1 
ATOM 1997 C CA  . CYS B 2 114 ? 28.686  38.020  47.691  1.00 44.09 114 B 1 
ATOM 1998 C C   . CYS B 2 114 ? 28.458  38.354  49.174  1.00 42.85 114 B 1 
ATOM 1999 O O   . CYS B 2 114 ? 28.825  39.435  49.614  1.00 40.39 114 B 1 
ATOM 2000 C CB  . CYS B 2 114 ? 27.508  38.499  46.842  1.00 41.52 114 B 1 
ATOM 2001 S SG  . CYS B 2 114 ? 27.998  38.659  45.096  1.00 38.80 114 B 1 
ATOM 2002 N N   . SER B 2 115 ? 27.903  37.447  49.947  1.00 43.46 115 B 1 
ATOM 2003 C CA  . SER B 2 115 ? 27.735  37.651  51.391  1.00 43.68 115 B 1 
ATOM 2004 C C   . SER B 2 115 ? 29.062  37.595  52.149  1.00 42.77 115 B 1 
ATOM 2005 O O   . SER B 2 115 ? 29.192  38.251  53.178  1.00 40.04 115 B 1 
ATOM 2006 C CB  . SER B 2 115 ? 26.761  36.624  51.982  1.00 41.06 115 B 1 
ATOM 2007 O OG  . SER B 2 115 ? 25.484  36.746  51.383  1.00 37.49 115 B 1 
ATOM 2008 N N   . CYS B 2 116 ? 30.102  36.912  51.663  1.00 41.81 116 B 1 
ATOM 2009 C CA  . CYS B 2 116 ? 31.426  36.882  52.296  1.00 41.58 116 B 1 
ATOM 2010 C C   . CYS B 2 116 ? 32.137  38.237  52.252  1.00 40.62 116 B 1 
ATOM 2011 O O   . CYS B 2 116 ? 32.955  38.516  53.127  1.00 38.42 116 B 1 
ATOM 2012 C CB  . CYS B 2 116 ? 32.292  35.796  51.649  1.00 39.06 116 B 1 
ATOM 2013 S SG  . CYS B 2 116 ? 31.683  34.148  52.116  1.00 36.11 116 B 1 
ATOM 2014 N N   . GLY B 2 117 ? 31.811  39.121  51.316  1.00 40.60 117 B 1 
ATOM 2015 C CA  . GLY B 2 117 ? 32.345  40.484  51.273  1.00 41.10 117 B 1 
ATOM 2016 C C   . GLY B 2 117 ? 31.970  41.333  52.492  1.00 40.04 117 B 1 
ATOM 2017 O O   . GLY B 2 117 ? 32.680  42.276  52.833  1.00 37.57 117 B 1 
ATOM 2018 N N   . SER B 2 118 ? 30.908  41.001  53.207  1.00 41.09 118 B 1 
ATOM 2019 C CA  . SER B 2 118 ? 30.508  41.714  54.426  1.00 41.97 118 B 1 
ATOM 2020 C C   . SER B 2 118 ? 31.483  41.508  55.589  1.00 41.31 118 B 1 
ATOM 2021 O O   . SER B 2 118 ? 31.502  42.335  56.499  1.00 38.23 118 B 1 
ATOM 2022 C CB  . SER B 2 118 ? 29.110  41.272  54.872  1.00 38.95 118 B 1 
ATOM 2023 O OG  . SER B 2 118 ? 28.166  41.415  53.823  1.00 35.11 118 B 1 
ATOM 2024 N N   . CYS B 2 119 ? 32.308  40.463  55.589  1.00 35.45 119 B 1 
ATOM 2025 C CA  . CYS B 2 119 ? 33.263  40.209  56.670  1.00 36.04 119 B 1 
ATOM 2026 C C   . CYS B 2 119 ? 34.370  41.262  56.738  1.00 35.16 119 B 1 
ATOM 2027 O O   . CYS B 2 119 ? 34.828  41.589  57.822  1.00 34.28 119 B 1 
ATOM 2028 C CB  . CYS B 2 119 ? 33.853  38.801  56.521  1.00 34.81 119 B 1 
ATOM 2029 S SG  . CYS B 2 119 ? 32.558  37.539  56.777  1.00 32.18 119 B 1 
ATOM 2030 N N   . CYS B 2 120 ? 34.780  41.862  55.615  1.00 34.21 120 B 1 
ATOM 2031 C CA  . CYS B 2 120 ? 35.838  42.879  55.611  1.00 35.84 120 B 1 
ATOM 2032 C C   . CYS B 2 120 ? 35.416  44.197  56.275  1.00 33.88 120 B 1 
ATOM 2033 O O   . CYS B 2 120 ? 36.271  44.924  56.771  1.00 32.24 120 B 1 
ATOM 2034 C CB  . CYS B 2 120 ? 36.300  43.132  54.175  1.00 35.06 120 B 1 
ATOM 2035 S SG  . CYS B 2 120 ? 37.013  41.613  53.458  1.00 32.59 120 B 1 
ATOM 2036 N N   . LYS B 2 121 ? 34.130  44.521  56.312  1.00 39.08 121 B 1 
ATOM 2037 C CA  . LYS B 2 121 ? 33.666  45.743  56.998  1.00 39.95 121 B 1 
ATOM 2038 C C   . LYS B 2 121 ? 33.722  45.652  58.523  1.00 37.96 121 B 1 
ATOM 2039 O O   . LYS B 2 121 ? 33.773  46.679  59.182  1.00 35.74 121 B 1 
ATOM 2040 C CB  . LYS B 2 121 ? 32.245  46.113  56.551  1.00 38.90 121 B 1 
ATOM 2041 C CG  . LYS B 2 121 ? 32.275  46.951  55.279  1.00 35.72 121 B 1 
ATOM 2042 C CD  . LYS B 2 121 ? 30.900  47.573  54.998  1.00 34.04 121 B 1 
ATOM 2043 C CE  . LYS B 2 121 ? 31.034  48.579  53.849  1.00 29.87 121 B 1 
ATOM 2044 N NZ  . LYS B 2 121 ? 29.789  49.326  53.626  1.00 28.81 121 B 1 
ATOM 2045 N N   . PHE B 2 122 ? 33.710  44.455  59.109  1.00 38.18 122 B 1 
ATOM 2046 C CA  . PHE B 2 122 ? 33.679  44.308  60.570  1.00 38.55 122 B 1 
ATOM 2047 C C   . PHE B 2 122 ? 35.014  44.653  61.226  1.00 37.46 122 B 1 
ATOM 2048 O O   . PHE B 2 122 ? 35.021  45.211  62.321  1.00 34.40 122 B 1 
ATOM 2049 C CB  . PHE B 2 122 ? 33.191  42.905  60.951  1.00 36.11 122 B 1 
ATOM 2050 C CG  . PHE B 2 122 ? 31.829  42.924  61.604  1.00 33.50 122 B 1 
ATOM 2051 C CD1 . PHE B 2 122 ? 31.722  43.184  62.985  1.00 30.55 122 B 1 
ATOM 2052 C CD2 . PHE B 2 122 ? 30.673  42.737  60.850  1.00 30.73 122 B 1 
ATOM 2053 C CE1 . PHE B 2 122 ? 30.463  43.240  63.599  1.00 28.98 122 B 1 
ATOM 2054 C CE2 . PHE B 2 122 ? 29.407  42.791  61.458  1.00 30.20 122 B 1 
ATOM 2055 C CZ  . PHE B 2 122 ? 29.301  43.041  62.842  1.00 30.77 122 B 1 
ATOM 2056 N N   . ASP B 2 123 ? 36.138  44.398  60.555  1.00 33.21 123 B 1 
ATOM 2057 C CA  . ASP B 2 123 ? 37.465  44.720  61.111  1.00 34.49 123 B 1 
ATOM 2058 C C   . ASP B 2 123 ? 37.763  46.228  61.128  1.00 32.20 123 B 1 
ATOM 2059 O O   . ASP B 2 123 ? 38.569  46.687  61.938  1.00 30.04 123 B 1 
ATOM 2060 C CB  . ASP B 2 123 ? 38.554  43.938  60.354  1.00 33.28 123 B 1 
ATOM 2061 C CG  . ASP B 2 123 ? 38.657  42.471  60.783  1.00 29.57 123 B 1 
ATOM 2062 O OD1 . ASP B 2 123 ? 38.551  42.201  62.002  1.00 27.97 123 B 1 
ATOM 2063 O OD2 . ASP B 2 123 ? 38.869  41.615  59.902  1.00 27.66 123 B 1 
ATOM 2064 N N   . GLU B 2 124 ? 37.128  47.034  60.286  1.00 32.95 124 B 1 
ATOM 2065 C CA  . GLU B 2 124 ? 37.317  48.492  60.267  1.00 33.91 124 B 1 
ATOM 2066 C C   . GLU B 2 124 ? 36.662  49.169  61.488  1.00 32.59 124 B 1 
ATOM 2067 O O   . GLU B 2 124 ? 37.247  50.081  62.085  1.00 31.00 124 B 1 
ATOM 2068 C CB  . GLU B 2 124 ? 36.804  49.063  58.935  1.00 34.16 124 B 1 
ATOM 2069 C CG  . GLU B 2 124 ? 37.834  49.959  58.237  1.00 31.75 124 B 1 
ATOM 2070 C CD  . GLU B 2 124 ? 37.362  50.493  56.876  1.00 30.52 124 B 1 
ATOM 2071 O OE1 . GLU B 2 124 ? 38.187  51.186  56.222  1.00 28.55 124 B 1 
ATOM 2072 O OE2 . GLU B 2 124 ? 36.198  50.226  56.491  1.00 31.55 124 B 1 
ATOM 2073 N N   . ASP B 2 125 ? 35.489  48.677  61.906  1.00 34.48 125 B 1 
ATOM 2074 C CA  . ASP B 2 125 ? 34.779  49.246  63.059  1.00 35.31 125 B 1 
ATOM 2075 C C   . ASP B 2 125 ? 35.494  48.977  64.400  1.00 33.15 125 B 1 
ATOM 2076 O O   . ASP B 2 125 ? 35.394  49.785  65.332  1.00 31.12 125 B 1 
ATOM 2077 C CB  . ASP B 2 125 ? 33.329  48.720  63.108  1.00 34.53 125 B 1 
ATOM 2078 C CG  . ASP B 2 125 ? 32.284  49.658  62.478  1.00 30.50 125 B 1 
ATOM 2079 O OD1 . ASP B 2 125 ? 32.473  50.895  62.524  1.00 29.78 125 B 1 
ATOM 2080 O OD2 . ASP B 2 125 ? 31.242  49.132  62.032  1.00 29.85 125 B 1 
ATOM 2081 N N   . ASP B 2 126 ? 36.242  47.875  64.511  1.00 33.99 126 B 1 
ATOM 2082 C CA  . ASP B 2 126 ? 36.964  47.556  65.752  1.00 36.37 126 B 1 
ATOM 2083 C C   . ASP B 2 126 ? 38.244  48.386  65.946  1.00 34.63 126 B 1 
ATOM 2084 O O   . ASP B 2 126 ? 38.793  48.442  67.047  1.00 32.83 126 B 1 
ATOM 2085 C CB  . ASP B 2 126 ? 37.237  46.044  65.846  1.00 35.18 126 B 1 
ATOM 2086 C CG  . ASP B 2 126 ? 36.109  45.241  66.520  1.00 31.30 126 B 1 
ATOM 2087 O OD1 . ASP B 2 126 ? 35.397  45.811  67.373  1.00 30.09 126 B 1 
ATOM 2088 O OD2 . ASP B 2 126 ? 36.026  44.025  66.251  1.00 29.27 126 B 1 
ATOM 2089 N N   . SER B 2 127 ? 38.725  49.083  64.917  1.00 34.47 127 B 1 
ATOM 2090 C CA  . SER B 2 127 ? 39.925  49.924  65.012  1.00 34.59 127 B 1 
ATOM 2091 C C   . SER B 2 127 ? 39.625  51.317  65.574  1.00 33.20 127 B 1 
ATOM 2092 O O   . SER B 2 127 ? 40.509  51.956  66.159  1.00 32.06 127 B 1 
ATOM 2093 C CB  . SER B 2 127 ? 40.611  50.021  63.644  1.00 34.67 127 B 1 
ATOM 2094 O OG  . SER B 2 127 ? 41.000  48.736  63.205  1.00 31.51 127 B 1 
ATOM 2095 N N   . GLU B 2 128 ? 38.398  51.801  65.449  1.00 36.93 128 B 1 
ATOM 2096 C CA  . GLU B 2 128 ? 38.016  53.123  65.978  1.00 39.41 128 B 1 
ATOM 2097 C C   . GLU B 2 128 ? 38.152  53.266  67.506  1.00 37.57 128 B 1 
ATOM 2098 O O   . GLU B 2 128 ? 38.581  54.337  67.969  1.00 36.20 128 B 1 
ATOM 2099 C CB  . GLU B 2 128 ? 36.587  53.493  65.564  1.00 40.07 128 B 1 
ATOM 2100 C CG  . GLU B 2 128 ? 36.509  54.385  64.313  1.00 36.46 128 B 1 
ATOM 2101 C CD  . GLU B 2 128 ? 35.270  55.290  64.301  1.00 34.72 128 B 1 
ATOM 2102 O OE1 . GLU B 2 128 ? 35.317  56.341  63.626  1.00 31.64 128 B 1 
ATOM 2103 O OE2 . GLU B 2 128 ? 34.310  55.013  65.049  1.00 35.13 128 B 1 
ATOM 2104 N N   . PRO B 2 129 ? 37.834  52.312  68.382  1.00 38.82 129 B 1 
ATOM 2105 C CA  . PRO B 2 129 ? 37.840  52.540  69.826  1.00 40.52 129 B 1 
ATOM 2106 C C   . PRO B 2 129 ? 39.249  52.757  70.388  1.00 39.94 129 B 1 
ATOM 2107 O O   . PRO B 2 129 ? 39.409  53.499  71.358  1.00 38.84 129 B 1 
ATOM 2108 C CB  . PRO B 2 129 ? 37.133  51.326  70.459  1.00 39.52 129 B 1 
ATOM 2109 C CG  . PRO B 2 129 ? 37.286  50.221  69.420  1.00 38.43 129 B 1 
ATOM 2110 C CD  . PRO B 2 129 ? 37.267  50.984  68.106  1.00 41.80 129 B 1 
ATOM 2111 N N   . VAL B 2 130 ? 40.276  52.173  69.762  1.00 36.47 130 B 1 
ATOM 2112 C CA  . VAL B 2 130 ? 41.667  52.339  70.215  1.00 38.17 130 B 1 
ATOM 2113 C C   . VAL B 2 130 ? 42.140  53.784  70.003  1.00 36.60 130 B 1 
ATOM 2114 O O   . VAL B 2 130 ? 42.723  54.383  70.912  1.00 35.86 130 B 1 
ATOM 2115 C CB  . VAL B 2 130 ? 42.605  51.332  69.527  1.00 38.45 130 B 1 
ATOM 2116 C CG1 . VAL B 2 130 ? 44.024  51.415  70.104  1.00 34.18 130 B 1 
ATOM 2117 C CG2 . VAL B 2 130 ? 42.116  49.886  69.722  1.00 36.64 130 B 1 
ATOM 2118 N N   . LEU B 2 131 ? 41.824  54.395  68.869  1.00 37.90 131 B 1 
ATOM 2119 C CA  . LEU B 2 131 ? 42.179  55.791  68.588  1.00 39.55 131 B 1 
ATOM 2120 C C   . LEU B 2 131 ? 41.447  56.796  69.487  1.00 38.20 131 B 1 
ATOM 2121 O O   . LEU B 2 131 ? 42.031  57.811  69.879  1.00 37.43 131 B 1 
ATOM 2122 C CB  . LEU B 2 131 ? 41.933  56.088  67.096  1.00 39.38 131 B 1 
ATOM 2123 C CG  . LEU B 2 131 ? 43.205  55.935  66.247  1.00 36.08 131 B 1 
ATOM 2124 C CD1 . LEU B 2 131 ? 42.850  55.723  64.776  1.00 35.16 131 B 1 
ATOM 2125 C CD2 . LEU B 2 131 ? 44.080  57.191  66.354  1.00 37.36 131 B 1 
ATOM 2126 N N   . LYS B 2 132 ? 40.211  56.519  69.885  1.00 34.53 132 B 1 
ATOM 2127 C CA  . LYS B 2 132 ? 39.492  57.355  70.861  1.00 36.81 132 B 1 
ATOM 2128 C C   . LYS B 2 132 ? 40.137  57.328  72.244  1.00 35.08 132 B 1 
ATOM 2129 O O   . LYS B 2 132 ? 40.212  58.367  72.895  1.00 34.50 132 B 1 
ATOM 2130 C CB  . LYS B 2 132 ? 38.009  56.967  70.929  1.00 38.67 132 B 1 
ATOM 2131 C CG  . LYS B 2 132 ? 37.189  57.787  69.930  1.00 36.50 132 B 1 
ATOM 2132 C CD  . LYS B 2 132 ? 35.704  57.432  70.012  1.00 34.74 132 B 1 
ATOM 2133 C CE  . LYS B 2 132 ? 34.906  58.324  69.051  1.00 30.28 132 B 1 
ATOM 2134 N NZ  . LYS B 2 132 ? 33.582  57.727  68.716  1.00 28.90 132 B 1 
ATOM 2135 N N   . GLY B 2 133 ? 40.653  56.188  72.682  1.00 38.52 133 B 1 
ATOM 2136 C CA  . GLY B 2 133 ? 41.329  56.066  73.979  1.00 38.58 133 B 1 
ATOM 2137 C C   . GLY B 2 133 ? 42.610  56.896  74.075  1.00 37.75 133 B 1 
ATOM 2138 O O   . GLY B 2 133 ? 42.849  57.567  75.075  1.00 36.74 133 B 1 
ATOM 2139 N N   . VAL B 2 134 ? 43.416  56.941  73.030  1.00 36.47 134 B 1 
ATOM 2140 C CA  . VAL B 2 134 ? 44.673  57.721  73.013  1.00 37.81 134 B 1 
ATOM 2141 C C   . VAL B 2 134 ? 44.408  59.232  73.023  1.00 36.14 134 B 1 
ATOM 2142 O O   . VAL B 2 134 ? 45.131  59.983  73.682  1.00 35.57 134 B 1 
ATOM 2143 C CB  . VAL B 2 134 ? 45.558  57.315  71.823  1.00 38.61 134 B 1 
ATOM 2144 C CG1 . VAL B 2 134 ? 46.870  58.094  71.788  1.00 34.38 134 B 1 
ATOM 2145 C CG2 . VAL B 2 134 ? 45.930  55.820  71.898  1.00 37.70 134 B 1 
ATOM 2146 N N   . LYS B 2 135 ? 43.355  59.713  72.355  1.00 34.72 135 B 1 
ATOM 2147 C CA  . LYS B 2 135 ? 43.025  61.150  72.336  1.00 38.91 135 B 1 
ATOM 2148 C C   . LYS B 2 135 ? 42.610  61.701  73.704  1.00 36.48 135 B 1 
ATOM 2149 O O   . LYS B 2 135 ? 42.888  62.858  73.991  1.00 37.45 135 B 1 
ATOM 2150 C CB  . LYS B 2 135 ? 41.942  61.443  71.284  1.00 41.28 135 B 1 
ATOM 2151 C CG  . LYS B 2 135 ? 42.508  62.295  70.145  1.00 37.67 135 B 1 
ATOM 2152 C CD  . LYS B 2 135 ? 41.421  62.675  69.147  1.00 36.83 135 B 1 
ATOM 2153 C CE  . LYS B 2 135 ? 42.016  63.564  68.048  1.00 31.36 135 B 1 
ATOM 2154 N NZ  . LYS B 2 135 ? 41.023  63.902  67.014  1.00 29.30 135 B 1 
ATOM 2155 N N   . LEU B 2 136 ? 41.978  60.912  74.542  1.00 34.83 136 B 1 
ATOM 2156 C CA  . LEU B 2 136 ? 41.557  61.329  75.893  1.00 36.33 136 B 1 
ATOM 2157 C C   . LEU B 2 136 ? 42.732  61.539  76.851  1.00 34.38 136 B 1 
ATOM 2158 O O   . LEU B 2 136 ? 42.615  62.322  77.795  1.00 33.90 136 B 1 
ATOM 2159 C CB  . LEU B 2 136 ? 40.566  60.300  76.453  1.00 37.11 136 B 1 
ATOM 2160 C CG  . LEU B 2 136 ? 39.102  60.742  76.311  1.00 34.19 136 B 1 
ATOM 2161 C CD1 . LEU B 2 136 ? 38.161  59.554  76.326  1.00 34.15 136 B 1 
ATOM 2162 C CD2 . LEU B 2 136 ? 38.704  61.684  77.455  1.00 35.52 136 B 1 
ATOM 2163 N N   . HIS B 2 137 ? 43.872  60.864  76.645  1.00 32.53 137 B 1 
ATOM 2164 C CA  . HIS B 2 137 ? 45.011  60.959  77.552  1.00 37.75 137 B 1 
ATOM 2165 C C   . HIS B 2 137 ? 45.919  62.169  77.283  1.00 35.69 137 B 1 
ATOM 2166 O O   . HIS B 2 137 ? 46.803  62.465  78.087  1.00 35.79 137 B 1 
ATOM 2167 C CB  . HIS B 2 137 ? 45.777  59.626  77.557  1.00 39.02 137 B 1 
ATOM 2168 C CG  . HIS B 2 137 ? 46.135  59.195  78.958  1.00 35.10 137 B 1 
ATOM 2169 N ND1 . HIS B 2 137 ? 46.908  59.894  79.848  1.00 33.04 137 B 1 
ATOM 2170 C CD2 . HIS B 2 137 ? 45.718  58.060  79.607  1.00 32.92 137 B 1 
ATOM 2171 C CE1 . HIS B 2 137 ? 46.964  59.214  80.990  1.00 33.40 137 B 1 
ATOM 2172 N NE2 . HIS B 2 137 ? 46.248  58.085  80.886  1.00 34.95 137 B 1 
ATOM 2173 N N   . TYR B 2 138 ? 45.704  62.884  76.171  1.00 35.06 138 B 1 
ATOM 2174 C CA  . TYR B 2 138 ? 46.476  64.085  75.802  1.00 35.00 138 B 1 
ATOM 2175 C C   . TYR B 2 138 ? 45.724  65.402  76.088  1.00 33.45 138 B 1 
ATOM 2176 O O   . TYR B 2 138 ? 46.141  66.464  75.628  1.00 32.31 138 B 1 
ATOM 2177 C CB  . TYR B 2 138 ? 46.994  63.982  74.362  1.00 35.36 138 B 1 
ATOM 2178 C CG  . TYR B 2 138 ? 48.324  63.258  74.265  1.00 32.84 138 B 1 
ATOM 2179 C CD1 . TYR B 2 138 ? 49.516  63.965  74.520  1.00 30.97 138 B 1 
ATOM 2180 C CD2 . TYR B 2 138 ? 48.380  61.903  73.920  1.00 30.20 138 B 1 
ATOM 2181 C CE1 . TYR B 2 138 ? 50.757  63.315  74.430  1.00 27.26 138 B 1 
ATOM 2182 C CE2 . TYR B 2 138 ? 49.618  61.243  73.831  1.00 28.62 138 B 1 
ATOM 2183 C CZ  . TYR B 2 138 ? 50.805  61.959  74.080  1.00 30.16 138 B 1 
ATOM 2184 O OH  . TYR B 2 138 ? 52.014  61.312  73.982  1.00 29.15 138 B 1 
ATOM 2185 N N   . THR B 2 139 ? 44.629  65.356  76.807  1.00 35.67 139 B 1 
ATOM 2186 C CA  . THR B 2 139 ? 44.072  66.522  77.501  1.00 39.92 139 B 1 
ATOM 2187 C C   . THR B 2 139 ? 44.517  66.520  78.946  1.00 38.81 139 B 1 
ATOM 2188 O O   . THR B 2 139 ? 44.415  65.460  79.587  1.00 33.03 139 B 1 
ATOM 2189 C CB  . THR B 2 139 ? 42.550  66.566  77.472  1.00 39.94 139 B 1 
ATOM 2190 O OG1 . THR B 2 139 ? 42.036  65.312  77.834  1.00 37.34 139 B 1 
ATOM 2191 C CG2 . THR B 2 139 ? 42.007  66.962  76.102  1.00 40.79 139 B 1 
ATOM 2192 O OXT . THR B 2 139 ? 44.928  67.622  79.388  1.00 40.30 139 B 1 
ATOM 2193 N N   . ASN C 3 1   ? -58.829 -51.942 -76.627 1.00 31.62 1   C 1 
ATOM 2194 C CA  . ASN C 3 1   ? -58.799 -52.062 -75.160 1.00 36.55 1   C 1 
ATOM 2195 C C   . ASN C 3 1   ? -57.573 -51.326 -74.644 1.00 35.89 1   C 1 
ATOM 2196 O O   . ASN C 3 1   ? -56.510 -51.912 -74.574 1.00 33.63 1   C 1 
ATOM 2197 C CB  . ASN C 3 1   ? -58.782 -53.540 -74.731 1.00 37.09 1   C 1 
ATOM 2198 C CG  . ASN C 3 1   ? -60.167 -54.162 -74.869 1.00 32.56 1   C 1 
ATOM 2199 O OD1 . ASN C 3 1   ? -61.118 -53.506 -75.237 1.00 29.66 1   C 1 
ATOM 2200 N ND2 . ASN C 3 1   ? -60.301 -55.432 -74.596 1.00 28.73 1   C 1 
ATOM 2201 N N   . THR C 3 2   ? -57.714 -50.068 -74.429 1.00 35.89 2   C 1 
ATOM 2202 C CA  . THR C 3 2   ? -56.757 -49.322 -73.620 1.00 39.10 2   C 1 
ATOM 2203 C C   . THR C 3 2   ? -56.833 -49.933 -72.225 1.00 38.26 2   C 1 
ATOM 2204 O O   . THR C 3 2   ? -57.811 -49.700 -71.515 1.00 36.23 2   C 1 
ATOM 2205 C CB  . THR C 3 2   ? -57.136 -47.836 -73.580 1.00 38.12 2   C 1 
ATOM 2206 O OG1 . THR C 3 2   ? -58.539 -47.666 -73.532 1.00 34.11 2   C 1 
ATOM 2207 C CG2 . THR C 3 2   ? -56.649 -47.115 -74.840 1.00 34.40 2   C 1 
ATOM 2208 N N   . VAL C 3 3   ? -55.888 -50.784 -71.924 1.00 38.55 3   C 1 
ATOM 2209 C CA  . VAL C 3 3   ? -55.740 -51.297 -70.570 1.00 41.19 3   C 1 
ATOM 2210 C C   . VAL C 3 3   ? -55.327 -50.062 -69.766 1.00 40.63 3   C 1 
ATOM 2211 O O   . VAL C 3 3   ? -54.179 -49.642 -69.817 1.00 38.99 3   C 1 
ATOM 2212 C CB  . VAL C 3 3   ? -54.702 -52.436 -70.498 1.00 39.84 3   C 1 
ATOM 2213 C CG1 . VAL C 3 3   ? -54.591 -52.996 -69.074 1.00 34.77 3   C 1 
ATOM 2214 C CG2 . VAL C 3 3   ? -55.100 -53.602 -71.429 1.00 36.71 3   C 1 
ATOM 2215 N N   . TYR C 3 4   ? -56.317 -49.412 -69.174 1.00 35.48 4   C 1 
ATOM 2216 C CA  . TYR C 3 4   ? -56.051 -48.433 -68.132 1.00 37.89 4   C 1 
ATOM 2217 C C   . TYR C 3 4   ? -55.354 -49.226 -67.035 1.00 37.88 4   C 1 
ATOM 2218 O O   . TYR C 3 4   ? -56.012 -49.982 -66.321 1.00 36.27 4   C 1 
ATOM 2219 C CB  . TYR C 3 4   ? -57.353 -47.811 -67.620 1.00 37.30 4   C 1 
ATOM 2220 C CG  . TYR C 3 4   ? -57.786 -46.581 -68.391 1.00 33.49 4   C 1 
ATOM 2221 C CD1 . TYR C 3 4   ? -57.388 -45.307 -67.937 1.00 30.46 4   C 1 
ATOM 2222 C CD2 . TYR C 3 4   ? -58.577 -46.699 -69.539 1.00 29.92 4   C 1 
ATOM 2223 C CE1 . TYR C 3 4   ? -57.783 -44.150 -68.629 1.00 27.03 4   C 1 
ATOM 2224 C CE2 . TYR C 3 4   ? -58.978 -45.546 -70.244 1.00 28.53 4   C 1 
ATOM 2225 C CZ  . TYR C 3 4   ? -58.588 -44.269 -69.790 1.00 29.37 4   C 1 
ATOM 2226 O OH  . TYR C 3 4   ? -58.976 -43.145 -70.472 1.00 29.21 4   C 1 
ATOM 2227 N N   . ASP C 3 5   ? -54.052 -49.163 -67.019 1.00 43.55 5   C 1 
ATOM 2228 C CA  . ASP C 3 5   ? -53.262 -49.962 -66.102 1.00 45.80 5   C 1 
ATOM 2229 C C   . ASP C 3 5   ? -53.626 -49.464 -64.695 1.00 43.84 5   C 1 
ATOM 2230 O O   . ASP C 3 5   ? -53.346 -48.303 -64.370 1.00 43.16 5   C 1 
ATOM 2231 C CB  . ASP C 3 5   ? -51.777 -49.848 -66.458 1.00 45.65 5   C 1 
ATOM 2232 C CG  . ASP C 3 5   ? -51.013 -51.135 -66.166 1.00 41.07 5   C 1 
ATOM 2233 O OD1 . ASP C 3 5   ? -51.478 -51.887 -65.286 1.00 39.27 5   C 1 
ATOM 2234 O OD2 . ASP C 3 5   ? -49.998 -51.362 -66.858 1.00 38.27 5   C 1 
ATOM 2235 N N   . PRO C 3 6   ? -54.370 -50.268 -63.902 1.00 45.72 6   C 1 
ATOM 2236 C CA  . PRO C 3 6   ? -54.999 -49.753 -62.678 1.00 46.81 6   C 1 
ATOM 2237 C C   . PRO C 3 6   ? -53.960 -49.379 -61.617 1.00 46.20 6   C 1 
ATOM 2238 O O   . PRO C 3 6   ? -54.281 -48.713 -60.639 1.00 44.44 6   C 1 
ATOM 2239 C CB  . PRO C 3 6   ? -55.932 -50.892 -62.215 1.00 44.87 6   C 1 
ATOM 2240 C CG  . PRO C 3 6   ? -55.266 -52.140 -62.783 1.00 43.71 6   C 1 
ATOM 2241 C CD  . PRO C 3 6   ? -54.665 -51.667 -64.097 1.00 46.29 6   C 1 
ATOM 2242 N N   . LEU C 3 7   ? -52.718 -49.762 -61.836 1.00 46.47 7   C 1 
ATOM 2243 C CA  . LEU C 3 7   ? -51.590 -49.487 -60.954 1.00 47.26 7   C 1 
ATOM 2244 C C   . LEU C 3 7   ? -51.011 -48.085 -61.110 1.00 46.35 7   C 1 
ATOM 2245 O O   . LEU C 3 7   ? -50.454 -47.556 -60.155 1.00 44.58 7   C 1 
ATOM 2246 C CB  . LEU C 3 7   ? -50.526 -50.535 -61.241 1.00 46.12 7   C 1 
ATOM 2247 C CG  . LEU C 3 7   ? -50.885 -51.854 -60.540 1.00 42.12 7   C 1 
ATOM 2248 C CD1 . LEU C 3 7   ? -50.635 -53.022 -61.447 1.00 38.82 7   C 1 
ATOM 2249 C CD2 . LEU C 3 7   ? -50.097 -51.969 -59.243 1.00 40.74 7   C 1 
ATOM 2250 N N   . GLN C 3 8   ? -51.165 -47.478 -62.280 1.00 45.01 8   C 1 
ATOM 2251 C CA  . GLN C 3 8   ? -50.600 -46.151 -62.518 1.00 46.54 8   C 1 
ATOM 2252 C C   . GLN C 3 8   ? -51.165 -45.084 -61.565 1.00 45.98 8   C 1 
ATOM 2253 O O   . GLN C 3 8   ? -50.380 -44.351 -60.961 1.00 45.11 8   C 1 
ATOM 2254 C CB  . GLN C 3 8   ? -50.756 -45.804 -63.999 1.00 45.80 8   C 1 
ATOM 2255 C CG  . GLN C 3 8   ? -49.629 -44.876 -64.461 1.00 41.80 8   C 1 
ATOM 2256 C CD  . GLN C 3 8   ? -49.551 -44.720 -65.983 1.00 38.85 8   C 1 
ATOM 2257 O OE1 . GLN C 3 8   ? -50.495 -44.986 -66.715 1.00 37.30 8   C 1 
ATOM 2258 N NE2 . GLN C 3 8   ? -48.427 -44.281 -66.504 1.00 36.57 8   C 1 
ATOM 2259 N N   . PRO C 3 9   ? -52.500 -45.033 -61.351 1.00 51.53 9   C 1 
ATOM 2260 C CA  . PRO C 3 9   ? -53.057 -44.088 -60.381 1.00 52.49 9   C 1 
ATOM 2261 C C   . PRO C 3 9   ? -52.664 -44.424 -58.936 1.00 51.72 9   C 1 
ATOM 2262 O O   . PRO C 3 9   ? -52.528 -43.503 -58.129 1.00 50.20 9   C 1 
ATOM 2263 C CB  . PRO C 3 9   ? -54.581 -44.126 -60.592 1.00 51.21 9   C 1 
ATOM 2264 C CG  . PRO C 3 9   ? -54.835 -45.501 -61.208 1.00 50.61 9   C 1 
ATOM 2265 C CD  . PRO C 3 9   ? -53.582 -45.744 -62.034 1.00 52.16 9   C 1 
ATOM 2266 N N   . GLU C 3 10  ? -52.465 -45.692 -58.595 1.00 50.30 10  C 1 
ATOM 2267 C CA  . GLU C 3 10  ? -51.986 -46.055 -57.259 1.00 51.64 10  C 1 
ATOM 2268 C C   . GLU C 3 10  ? -50.515 -45.655 -57.062 1.00 51.03 10  C 1 
ATOM 2269 O O   . GLU C 3 10  ? -50.165 -45.116 -56.013 1.00 51.08 10  C 1 
ATOM 2270 C CB  . GLU C 3 10  ? -52.176 -47.549 -56.968 1.00 50.52 10  C 1 
ATOM 2271 C CG  . GLU C 3 10  ? -53.643 -47.932 -56.704 1.00 45.78 10  C 1 
ATOM 2272 C CD  . GLU C 3 10  ? -53.809 -49.334 -56.087 1.00 43.10 10  C 1 
ATOM 2273 O OE1 . GLU C 3 10  ? -54.878 -49.570 -55.463 1.00 38.93 10  C 1 
ATOM 2274 O OE2 . GLU C 3 10  ? -52.889 -50.170 -56.215 1.00 41.29 10  C 1 
ATOM 2275 N N   . LEU C 3 11  ? -49.669 -45.827 -58.073 1.00 49.52 11  C 1 
ATOM 2276 C CA  . LEU C 3 11  ? -48.279 -45.363 -58.059 1.00 49.21 11  C 1 
ATOM 2277 C C   . LEU C 3 11  ? -48.186 -43.839 -57.968 1.00 48.82 11  C 1 
ATOM 2278 O O   . LEU C 3 11  ? -47.409 -43.331 -57.161 1.00 48.59 11  C 1 
ATOM 2279 C CB  . LEU C 3 11  ? -47.564 -45.875 -59.319 1.00 49.02 11  C 1 
ATOM 2280 C CG  . LEU C 3 11  ? -47.005 -47.297 -59.152 1.00 46.33 11  C 1 
ATOM 2281 C CD1 . LEU C 3 11  ? -46.742 -47.922 -60.521 1.00 43.05 11  C 1 
ATOM 2282 C CD2 . LEU C 3 11  ? -45.685 -47.269 -58.379 1.00 45.78 11  C 1 
ATOM 2283 N N   . ASP C 3 12  ? -49.006 -43.126 -58.733 1.00 57.98 12  C 1 
ATOM 2284 C CA  . ASP C 3 12  ? -49.034 -41.663 -58.661 1.00 59.37 12  C 1 
ATOM 2285 C C   . ASP C 3 12  ? -49.519 -41.167 -57.290 1.00 57.63 12  C 1 
ATOM 2286 O O   . ASP C 3 12  ? -48.915 -40.268 -56.705 1.00 57.66 12  C 1 
ATOM 2287 C CB  . ASP C 3 12  ? -49.925 -41.103 -59.789 1.00 58.65 12  C 1 
ATOM 2288 C CG  . ASP C 3 12  ? -49.280 -41.140 -61.180 1.00 56.72 12  C 1 
ATOM 2289 O OD1 . ASP C 3 12  ? -48.030 -41.126 -61.267 1.00 51.65 12  C 1 
ATOM 2290 O OD2 . ASP C 3 12  ? -50.050 -41.084 -62.170 1.00 52.29 12  C 1 
ATOM 2291 N N   . SER C 3 13  ? -50.558 -41.804 -56.735 1.00 57.90 13  C 1 
ATOM 2292 C CA  . SER C 3 13  ? -51.033 -41.466 -55.385 1.00 59.01 13  C 1 
ATOM 2293 C C   . SER C 3 13  ? -49.983 -41.785 -54.313 1.00 57.85 13  C 1 
ATOM 2294 O O   . SER C 3 13  ? -49.792 -41.000 -53.382 1.00 57.39 13  C 1 
ATOM 2295 C CB  . SER C 3 13  ? -52.330 -42.221 -55.087 1.00 57.99 13  C 1 
ATOM 2296 O OG  . SER C 3 13  ? -52.853 -41.826 -53.820 1.00 52.54 13  C 1 
ATOM 2297 N N   . PHE C 3 14  ? -49.291 -42.903 -54.455 1.00 59.09 14  C 1 
ATOM 2298 C CA  . PHE C 3 14  ? -48.220 -43.278 -53.531 1.00 57.16 14  C 1 
ATOM 2299 C C   . PHE C 3 14  ? -47.026 -42.323 -53.618 1.00 55.15 14  C 1 
ATOM 2300 O O   . PHE C 3 14  ? -46.469 -41.934 -52.595 1.00 55.13 14  C 1 
ATOM 2301 C CB  . PHE C 3 14  ? -47.803 -44.719 -53.822 1.00 56.11 14  C 1 
ATOM 2302 C CG  . PHE C 3 14  ? -46.822 -45.256 -52.813 1.00 53.68 14  C 1 
ATOM 2303 C CD1 . PHE C 3 14  ? -45.489 -45.498 -53.174 1.00 49.19 14  C 1 
ATOM 2304 C CD2 . PHE C 3 14  ? -47.235 -45.490 -51.492 1.00 49.19 14  C 1 
ATOM 2305 C CE1 . PHE C 3 14  ? -44.582 -45.988 -52.220 1.00 44.90 14  C 1 
ATOM 2306 C CE2 . PHE C 3 14  ? -46.337 -45.969 -50.542 1.00 46.40 14  C 1 
ATOM 2307 C CZ  . PHE C 3 14  ? -45.006 -46.223 -50.900 1.00 46.94 14  C 1 
ATOM 2308 N N   . LYS C 3 15  ? -46.661 -41.884 -54.833 1.00 52.62 15  C 1 
ATOM 2309 C CA  . LYS C 3 15  ? -45.622 -40.873 -55.041 1.00 52.37 15  C 1 
ATOM 2310 C C   . LYS C 3 15  ? -46.012 -39.529 -54.417 1.00 50.60 15  C 1 
ATOM 2311 O O   . LYS C 3 15  ? -45.183 -38.907 -53.756 1.00 52.17 15  C 1 
ATOM 2312 C CB  . LYS C 3 15  ? -45.336 -40.764 -56.544 1.00 52.94 15  C 1 
ATOM 2313 C CG  . LYS C 3 15  ? -44.105 -39.892 -56.820 1.00 49.03 15  C 1 
ATOM 2314 C CD  . LYS C 3 15  ? -43.679 -39.975 -58.298 1.00 48.34 15  C 1 
ATOM 2315 C CE  . LYS C 3 15  ? -42.391 -39.185 -58.510 1.00 43.11 15  C 1 
ATOM 2316 N NZ  . LYS C 3 15  ? -41.742 -39.508 -59.789 1.00 40.73 15  C 1 
ATOM 2317 N N   . GLU C 3 16  ? -47.275 -39.122 -54.548 1.00 60.42 16  C 1 
ATOM 2318 C CA  . GLU C 3 16  ? -47.766 -37.896 -53.917 1.00 61.37 16  C 1 
ATOM 2319 C C   . GLU C 3 16  ? -47.760 -37.991 -52.380 1.00 59.54 16  C 1 
ATOM 2320 O O   . GLU C 3 16  ? -47.417 -37.022 -51.706 1.00 60.62 16  C 1 
ATOM 2321 C CB  . GLU C 3 16  ? -49.172 -37.575 -54.450 1.00 62.91 16  C 1 
ATOM 2322 C CG  . GLU C 3 16  ? -49.564 -36.118 -54.159 1.00 60.54 16  C 1 
ATOM 2323 C CD  . GLU C 3 16  ? -51.040 -35.784 -54.418 1.00 55.53 16  C 1 
ATOM 2324 O OE1 . GLU C 3 16  ? -51.506 -34.799 -53.789 1.00 49.13 16  C 1 
ATOM 2325 O OE2 . GLU C 3 16  ? -51.714 -36.497 -55.163 1.00 51.62 16  C 1 
ATOM 2326 N N   . GLU C 3 17  ? -48.115 -39.160 -51.813 1.00 55.74 17  C 1 
ATOM 2327 C CA  . GLU C 3 17  ? -47.997 -39.380 -50.366 1.00 56.25 17  C 1 
ATOM 2328 C C   . GLU C 3 17  ? -46.528 -39.347 -49.909 1.00 54.11 17  C 1 
ATOM 2329 O O   . GLU C 3 17  ? -46.230 -38.719 -48.894 1.00 55.24 17  C 1 
ATOM 2330 C CB  . GLU C 3 17  ? -48.645 -40.697 -49.927 1.00 56.24 17  C 1 
ATOM 2331 C CG  . GLU C 3 17  ? -50.162 -40.573 -49.695 1.00 52.87 17  C 1 
ATOM 2332 C CD  . GLU C 3 17  ? -50.757 -41.748 -48.895 1.00 50.57 17  C 1 
ATOM 2333 O OE1 . GLU C 3 17  ? -51.858 -41.560 -48.336 1.00 44.49 17  C 1 
ATOM 2334 O OE2 . GLU C 3 17  ? -50.116 -42.824 -48.804 1.00 47.69 17  C 1 
ATOM 2335 N N   . LEU C 3 18  ? -45.626 -39.974 -50.660 1.00 51.92 18  C 1 
ATOM 2336 C CA  . LEU C 3 18  ? -44.191 -39.935 -50.368 1.00 50.10 18  C 1 
ATOM 2337 C C   . LEU C 3 18  ? -43.629 -38.515 -50.450 1.00 47.74 18  C 1 
ATOM 2338 O O   . LEU C 3 18  ? -42.929 -38.089 -49.537 1.00 47.65 18  C 1 
ATOM 2339 C CB  . LEU C 3 18  ? -43.454 -40.878 -51.319 1.00 50.03 18  C 1 
ATOM 2340 C CG  . LEU C 3 18  ? -43.327 -42.296 -50.745 1.00 48.11 18  C 1 
ATOM 2341 C CD1 . LEU C 3 18  ? -43.022 -43.280 -51.873 1.00 45.39 18  C 1 
ATOM 2342 C CD2 . LEU C 3 18  ? -42.194 -42.373 -49.722 1.00 47.68 18  C 1 
ATOM 2343 N N   . ASP C 3 19  ? -43.985 -37.776 -51.486 1.00 56.60 19  C 1 
ATOM 2344 C CA  . ASP C 3 19  ? -43.541 -36.387 -51.622 1.00 56.42 19  C 1 
ATOM 2345 C C   . ASP C 3 19  ? -44.075 -35.504 -50.483 1.00 53.54 19  C 1 
ATOM 2346 O O   . ASP C 3 19  ? -43.346 -34.671 -49.946 1.00 55.41 19  C 1 
ATOM 2347 C CB  . ASP C 3 19  ? -43.982 -35.821 -52.986 1.00 57.93 19  C 1 
ATOM 2348 C CG  . ASP C 3 19  ? -43.086 -36.228 -54.156 1.00 56.13 19  C 1 
ATOM 2349 O OD1 . ASP C 3 19  ? -41.888 -36.518 -53.931 1.00 51.44 19  C 1 
ATOM 2350 O OD2 . ASP C 3 19  ? -43.568 -36.134 -55.305 1.00 51.74 19  C 1 
ATOM 2351 N N   . LYS C 3 20  ? -45.324 -35.695 -50.057 1.00 62.71 20  C 1 
ATOM 2352 C CA  . LYS C 3 20  ? -45.871 -35.003 -48.883 1.00 62.76 20  C 1 
ATOM 2353 C C   . LYS C 3 20  ? -45.148 -35.404 -47.598 1.00 59.55 20  C 1 
ATOM 2354 O O   . LYS C 3 20  ? -44.865 -34.537 -46.771 1.00 60.33 20  C 1 
ATOM 2355 C CB  . LYS C 3 20  ? -47.376 -35.279 -48.748 1.00 64.28 20  C 1 
ATOM 2356 C CG  . LYS C 3 20  ? -48.187 -34.429 -49.733 1.00 61.05 20  C 1 
ATOM 2357 C CD  . LYS C 3 20  ? -49.664 -34.852 -49.694 1.00 58.55 20  C 1 
ATOM 2358 C CE  . LYS C 3 20  ? -50.430 -34.059 -50.753 1.00 52.12 20  C 1 
ATOM 2359 N NZ  . LYS C 3 20  ? -51.681 -34.741 -51.166 1.00 47.52 20  C 1 
ATOM 2360 N N   . TYR C 3 21  ? -44.863 -36.715 -47.434 1.00 50.46 21  C 1 
ATOM 2361 C CA  . TYR C 3 21  ? -44.143 -37.204 -46.265 1.00 48.73 21  C 1 
ATOM 2362 C C   . TYR C 3 21  ? -42.717 -36.644 -46.228 1.00 46.61 21  C 1 
ATOM 2363 O O   . TYR C 3 21  ? -42.303 -36.093 -45.209 1.00 46.34 21  C 1 
ATOM 2364 C CB  . TYR C 3 21  ? -44.161 -38.734 -46.256 1.00 48.36 21  C 1 
ATOM 2365 C CG  . TYR C 3 21  ? -43.746 -39.307 -44.924 1.00 45.99 21  C 1 
ATOM 2366 C CD1 . TYR C 3 21  ? -42.398 -39.598 -44.653 1.00 43.57 21  C 1 
ATOM 2367 C CD2 . TYR C 3 21  ? -44.717 -39.525 -43.925 1.00 44.49 21  C 1 
ATOM 2368 C CE1 . TYR C 3 21  ? -42.018 -40.108 -43.398 1.00 39.19 21  C 1 
ATOM 2369 C CE2 . TYR C 3 21  ? -44.349 -40.036 -42.666 1.00 41.90 21  C 1 
ATOM 2370 C CZ  . TYR C 3 21  ? -42.994 -40.317 -42.415 1.00 41.82 21  C 1 
ATOM 2371 O OH  . TYR C 3 21  ? -42.623 -40.809 -41.175 1.00 41.83 21  C 1 
ATOM 2372 N N   . PHE C 3 22  ? -42.018 -36.691 -47.362 1.00 49.98 22  C 1 
ATOM 2373 C CA  . PHE C 3 22  ? -40.707 -36.060 -47.468 1.00 48.75 22  C 1 
ATOM 2374 C C   . PHE C 3 22  ? -40.774 -34.566 -47.189 1.00 46.28 22  C 1 
ATOM 2375 O O   . PHE C 3 22  ? -40.014 -34.077 -46.369 1.00 45.56 22  C 1 
ATOM 2376 C CB  . PHE C 3 22  ? -40.101 -36.315 -48.848 1.00 48.38 22  C 1 
ATOM 2377 C CG  . PHE C 3 22  ? -39.276 -37.572 -48.908 1.00 47.15 22  C 1 
ATOM 2378 C CD1 . PHE C 3 22  ? -38.034 -37.625 -48.236 1.00 43.24 22  C 1 
ATOM 2379 C CD2 . PHE C 3 22  ? -39.720 -38.677 -49.648 1.00 43.79 22  C 1 
ATOM 2380 C CE1 . PHE C 3 22  ? -37.248 -38.781 -48.316 1.00 39.67 22  C 1 
ATOM 2381 C CE2 . PHE C 3 22  ? -38.931 -39.836 -49.732 1.00 40.94 22  C 1 
ATOM 2382 C CZ  . PHE C 3 22  ? -37.695 -39.883 -49.066 1.00 42.04 22  C 1 
ATOM 2383 N N   . LYS C 3 23  ? -41.701 -33.853 -47.789 1.00 51.45 23  C 1 
ATOM 2384 C CA  . LYS C 3 23  ? -41.818 -32.406 -47.597 1.00 52.36 23  C 1 
ATOM 2385 C C   . LYS C 3 23  ? -42.104 -32.023 -46.142 1.00 49.54 23  C 1 
ATOM 2386 O O   . LYS C 3 23  ? -41.623 -30.996 -45.683 1.00 49.40 23  C 1 
ATOM 2387 C CB  . LYS C 3 23  ? -42.875 -31.868 -48.563 1.00 53.59 23  C 1 
ATOM 2388 C CG  . LYS C 3 23  ? -42.745 -30.360 -48.748 1.00 51.30 23  C 1 
ATOM 2389 C CD  . LYS C 3 23  ? -43.726 -29.897 -49.833 1.00 48.31 23  C 1 
ATOM 2390 C CE  . LYS C 3 23  ? -43.502 -28.416 -50.136 1.00 43.14 23  C 1 
ATOM 2391 N NZ  . LYS C 3 23  ? -44.364 -27.964 -51.240 1.00 40.31 23  C 1 
ATOM 2392 N N   . ASN C 3 24  ? -42.860 -32.850 -45.426 1.00 45.85 24  C 1 
ATOM 2393 C CA  . ASN C 3 24  ? -43.123 -32.637 -43.999 1.00 45.48 24  C 1 
ATOM 2394 C C   . ASN C 3 24  ? -41.961 -33.089 -43.099 1.00 43.25 24  C 1 
ATOM 2395 O O   . ASN C 3 24  ? -41.748 -32.486 -42.057 1.00 40.87 24  C 1 
ATOM 2396 C CB  . ASN C 3 24  ? -44.429 -33.346 -43.615 1.00 44.24 24  C 1 
ATOM 2397 C CG  . ASN C 3 24  ? -45.677 -32.624 -44.109 1.00 41.73 24  C 1 
ATOM 2398 O OD1 . ASN C 3 24  ? -45.717 -31.433 -44.338 1.00 39.86 24  C 1 
ATOM 2399 N ND2 . ASN C 3 24  ? -46.769 -33.340 -44.224 1.00 40.29 24  C 1 
ATOM 2400 N N   . HIS C 3 25  ? -41.250 -34.166 -43.500 1.00 40.04 25  C 1 
ATOM 2401 C CA  . HIS C 3 25  ? -40.175 -34.732 -42.665 1.00 41.13 25  C 1 
ATOM 2402 C C   . HIS C 3 25  ? -38.775 -34.199 -43.006 1.00 38.80 25  C 1 
ATOM 2403 O O   . HIS C 3 25  ? -37.905 -34.223 -42.140 1.00 36.29 25  C 1 
ATOM 2404 C CB  . HIS C 3 25  ? -40.227 -36.259 -42.710 1.00 38.49 25  C 1 
ATOM 2405 C CG  . HIS C 3 25  ? -41.220 -36.844 -41.741 1.00 35.97 25  C 1 
ATOM 2406 N ND1 . HIS C 3 25  ? -40.931 -37.204 -40.442 1.00 33.19 25  C 1 
ATOM 2407 C CD2 . HIS C 3 25  ? -42.538 -37.131 -41.943 1.00 31.96 25  C 1 
ATOM 2408 C CE1 . HIS C 3 25  ? -42.050 -37.702 -39.895 1.00 31.48 25  C 1 
ATOM 2409 N NE2 . HIS C 3 25  ? -43.055 -37.671 -40.763 1.00 31.22 25  C 1 
ATOM 2410 N N   . THR C 3 26  ? -38.523 -33.704 -44.237 1.00 36.56 26  C 1 
ATOM 2411 C CA  . THR C 3 26  ? -37.264 -33.001 -44.572 1.00 37.95 26  C 1 
ATOM 2412 C C   . THR C 3 26  ? -37.238 -31.553 -44.120 1.00 37.38 26  C 1 
ATOM 2413 O O   . THR C 3 26  ? -36.213 -30.895 -44.277 1.00 34.74 26  C 1 
ATOM 2414 C CB  . THR C 3 26  ? -36.891 -33.059 -46.061 1.00 35.44 26  C 1 
ATOM 2415 O OG1 . THR C 3 26  ? -37.999 -32.936 -46.903 1.00 31.58 26  C 1 
ATOM 2416 C CG2 . THR C 3 26  ? -36.169 -34.357 -46.409 1.00 30.90 26  C 1 
ATOM 2417 N N   . SER C 3 27  ? -38.295 -31.081 -43.524 1.00 35.56 27  C 1 
ATOM 2418 C CA  . SER C 3 27  ? -38.230 -29.918 -42.651 1.00 36.21 27  C 1 
ATOM 2419 C C   . SER C 3 27  ? -38.213 -30.331 -41.172 1.00 35.87 27  C 1 
ATOM 2420 O O   . SER C 3 27  ? -39.033 -29.830 -40.399 1.00 33.61 27  C 1 
ATOM 2421 C CB  . SER C 3 27  ? -39.302 -28.870 -42.985 1.00 33.46 27  C 1 
ATOM 2422 O OG  . SER C 3 27  ? -40.554 -29.168 -42.400 1.00 28.88 27  C 1 
ATOM 2423 N N   . PRO C 3 28  ? -37.335 -31.231 -40.701 1.00 37.23 28  C 1 
ATOM 2424 C CA  . PRO C 3 28  ? -36.611 -30.768 -39.558 1.00 39.16 28  C 1 
ATOM 2425 C C   . PRO C 3 28  ? -35.769 -29.601 -40.087 1.00 39.36 28  C 1 
ATOM 2426 O O   . PRO C 3 28  ? -34.658 -29.786 -40.586 1.00 37.02 28  C 1 
ATOM 2427 C CB  . PRO C 3 28  ? -35.795 -31.958 -39.061 1.00 36.28 28  C 1 
ATOM 2428 C CG  . PRO C 3 28  ? -35.441 -32.708 -40.331 1.00 34.69 28  C 1 
ATOM 2429 C CD  . PRO C 3 28  ? -36.560 -32.314 -41.301 1.00 36.59 28  C 1 
ATOM 2430 N N   . ASP C 3 29  ? -36.337 -28.413 -40.017 1.00 39.76 29  C 1 
ATOM 2431 C CA  . ASP C 3 29  ? -35.537 -27.252 -39.684 1.00 41.24 29  C 1 
ATOM 2432 C C   . ASP C 3 29  ? -34.922 -27.588 -38.317 1.00 40.34 29  C 1 
ATOM 2433 O O   . ASP C 3 29  ? -35.365 -27.095 -37.279 1.00 38.23 29  C 1 
ATOM 2434 C CB  . ASP C 3 29  ? -36.392 -25.969 -39.644 1.00 39.05 29  C 1 
ATOM 2435 C CG  . ASP C 3 29  ? -36.812 -25.443 -41.016 1.00 34.82 29  C 1 
ATOM 2436 O OD1 . ASP C 3 29  ? -35.967 -25.406 -41.938 1.00 32.91 29  C 1 
ATOM 2437 O OD2 . ASP C 3 29  ? -37.995 -25.047 -41.150 1.00 31.93 29  C 1 
ATOM 2438 N N   . VAL C 3 30  ? -33.991 -28.563 -38.315 1.00 40.83 30  C 1 
ATOM 2439 C CA  . VAL C 3 30  ? -33.030 -28.667 -37.219 1.00 41.75 30  C 1 
ATOM 2440 C C   . VAL C 3 30  ? -32.358 -27.316 -37.271 1.00 41.59 30  C 1 
ATOM 2441 O O   . VAL C 3 30  ? -31.576 -27.070 -38.189 1.00 39.20 30  C 1 
ATOM 2442 C CB  . VAL C 3 30  ? -32.015 -29.795 -37.413 1.00 39.25 30  C 1 
ATOM 2443 C CG1 . VAL C 3 30  ? -30.959 -29.775 -36.301 1.00 34.98 30  C 1 
ATOM 2444 C CG2 . VAL C 3 30  ? -32.706 -31.156 -37.372 1.00 34.85 30  C 1 
ATOM 2445 N N   . ASP C 3 31  ? -32.795 -26.440 -36.419 1.00 47.75 31  C 1 
ATOM 2446 C CA  . ASP C 3 31  ? -32.724 -25.021 -36.672 1.00 49.20 31  C 1 
ATOM 2447 C C   . ASP C 3 31  ? -31.242 -24.648 -36.743 1.00 48.76 31  C 1 
ATOM 2448 O O   . ASP C 3 31  ? -30.552 -24.508 -35.740 1.00 46.80 31  C 1 
ATOM 2449 C CB  . ASP C 3 31  ? -33.561 -24.272 -35.621 1.00 46.89 31  C 1 
ATOM 2450 C CG  . ASP C 3 31  ? -33.917 -22.829 -35.993 1.00 42.09 31  C 1 
ATOM 2451 O OD1 . ASP C 3 31  ? -33.443 -22.347 -37.049 1.00 39.20 31  C 1 
ATOM 2452 O OD2 . ASP C 3 31  ? -34.642 -22.196 -35.207 1.00 38.50 31  C 1 
ATOM 2453 N N   . LEU C 3 32  ? -30.735 -24.553 -37.968 1.00 50.00 32  C 1 
ATOM 2454 C CA  . LEU C 3 32  ? -29.371 -24.085 -38.227 1.00 49.12 32  C 1 
ATOM 2455 C C   . LEU C 3 32  ? -29.179 -22.705 -37.591 1.00 48.61 32  C 1 
ATOM 2456 O O   . LEU C 3 32  ? -28.054 -22.350 -37.234 1.00 45.63 32  C 1 
ATOM 2457 C CB  . LEU C 3 32  ? -29.128 -24.024 -39.743 1.00 46.13 32  C 1 
ATOM 2458 C CG  . LEU C 3 32  ? -28.720 -25.370 -40.376 1.00 42.37 32  C 1 
ATOM 2459 C CD1 . LEU C 3 32  ? -29.003 -25.367 -41.881 1.00 39.34 32  C 1 
ATOM 2460 C CD2 . LEU C 3 32  ? -27.213 -25.621 -40.194 1.00 41.37 32  C 1 
ATOM 2461 N N   . GLY C 3 33  ? -30.277 -21.992 -37.386 1.00 51.64 33  C 1 
ATOM 2462 C CA  . GLY C 3 33  ? -30.340 -20.818 -36.536 1.00 51.94 33  C 1 
ATOM 2463 C C   . GLY C 3 33  ? -29.933 -21.124 -35.095 1.00 52.09 33  C 1 
ATOM 2464 O O   . GLY C 3 33  ? -29.107 -20.381 -34.549 1.00 48.98 33  C 1 
ATOM 2465 N N   . ASP C 3 34  ? -30.382 -22.228 -34.508 1.00 58.43 34  C 1 
ATOM 2466 C CA  . ASP C 3 34  ? -29.964 -22.602 -33.151 1.00 58.97 34  C 1 
ATOM 2467 C C   . ASP C 3 34  ? -28.489 -23.008 -33.102 1.00 59.20 34  C 1 
ATOM 2468 O O   . ASP C 3 34  ? -27.750 -22.518 -32.250 1.00 57.60 34  C 1 
ATOM 2469 C CB  . ASP C 3 34  ? -30.854 -23.711 -32.568 1.00 56.16 34  C 1 
ATOM 2470 C CG  . ASP C 3 34  ? -32.013 -23.208 -31.704 1.00 52.17 34  C 1 
ATOM 2471 O OD1 . ASP C 3 34  ? -32.006 -22.019 -31.309 1.00 48.13 34  C 1 
ATOM 2472 O OD2 . ASP C 3 34  ? -32.868 -24.054 -31.365 1.00 47.46 34  C 1 
ATOM 2473 N N   . ILE C 3 35  ? -28.019 -23.836 -34.056 1.00 59.83 35  C 1 
ATOM 2474 C CA  . ILE C 3 35  ? -26.594 -24.215 -34.096 1.00 60.07 35  C 1 
ATOM 2475 C C   . ILE C 3 35  ? -25.721 -22.976 -34.357 1.00 60.17 35  C 1 
ATOM 2476 O O   . ILE C 3 35  ? -24.714 -22.779 -33.675 1.00 57.53 35  C 1 
ATOM 2477 C CB  . ILE C 3 35  ? -26.340 -25.337 -35.128 1.00 58.54 35  C 1 
ATOM 2478 C CG1 . ILE C 3 35  ? -27.125 -26.612 -34.742 1.00 57.04 35  C 1 
ATOM 2479 C CG2 . ILE C 3 35  ? -24.838 -25.651 -35.234 1.00 53.63 35  C 1 
ATOM 2480 C CD1 . ILE C 3 35  ? -27.062 -27.735 -35.784 1.00 50.22 35  C 1 
ATOM 2481 N N   . SER C 3 36  ? -26.120 -22.112 -35.283 1.00 62.71 36  C 1 
ATOM 2482 C CA  . SER C 3 36  ? -25.414 -20.856 -35.530 1.00 63.07 36  C 1 
ATOM 2483 C C   . SER C 3 36  ? -25.513 -19.890 -34.343 1.00 62.75 36  C 1 
ATOM 2484 O O   . SER C 3 36  ? -24.553 -19.184 -34.051 1.00 60.50 36  C 1 
ATOM 2485 C CB  . SER C 3 36  ? -25.909 -20.192 -36.817 1.00 61.97 36  C 1 
ATOM 2486 O OG  . SER C 3 36  ? -27.202 -19.650 -36.683 1.00 56.80 36  C 1 
ATOM 2487 N N   . GLY C 3 37  ? -26.626 -19.905 -33.641 1.00 68.64 37  C 1 
ATOM 2488 C CA  . GLY C 3 37  ? -26.831 -19.142 -32.412 1.00 68.95 37  C 1 
ATOM 2489 C C   . GLY C 3 37  ? -25.936 -19.634 -31.273 1.00 69.44 37  C 1 
ATOM 2490 O O   . GLY C 3 37  ? -25.296 -18.827 -30.596 1.00 67.61 37  C 1 
ATOM 2491 N N   . ILE C 3 38  ? -25.817 -20.950 -31.119 1.00 65.96 38  C 1 
ATOM 2492 C CA  . ILE C 3 38  ? -24.884 -21.563 -30.167 1.00 65.02 38  C 1 
ATOM 2493 C C   . ILE C 3 38  ? -23.442 -21.214 -30.546 1.00 65.28 38  C 1 
ATOM 2494 O O   . ILE C 3 38  ? -22.674 -20.776 -29.688 1.00 63.57 38  C 1 
ATOM 2495 C CB  . ILE C 3 38  ? -25.103 -23.092 -30.095 1.00 63.99 38  C 1 
ATOM 2496 C CG1 . ILE C 3 38  ? -26.482 -23.427 -29.488 1.00 61.74 38  C 1 
ATOM 2497 C CG2 . ILE C 3 38  ? -24.010 -23.764 -29.248 1.00 57.59 38  C 1 
ATOM 2498 C CD1 . ILE C 3 38  ? -26.935 -24.868 -29.772 1.00 54.60 38  C 1 
ATOM 2499 N N   . ASN C 3 39  ? -23.079 -21.324 -31.820 1.00 63.83 39  C 1 
ATOM 2500 C CA  . ASN C 3 39  ? -21.733 -20.991 -32.280 1.00 63.45 39  C 1 
ATOM 2501 C C   . ASN C 3 39  ? -21.414 -19.500 -32.059 1.00 62.14 39  C 1 
ATOM 2502 O O   . ASN C 3 39  ? -20.343 -19.154 -31.561 1.00 62.66 39  C 1 
ATOM 2503 C CB  . ASN C 3 39  ? -21.590 -21.426 -33.748 1.00 63.27 39  C 1 
ATOM 2504 C CG  . ASN C 3 39  ? -20.235 -22.028 -34.070 1.00 59.48 39  C 1 
ATOM 2505 O OD1 . ASN C 3 39  ? -19.274 -21.954 -33.323 1.00 53.44 39  C 1 
ATOM 2506 N ND2 . ASN C 3 39  ? -20.123 -22.677 -35.212 1.00 54.71 39  C 1 
ATOM 2507 N N   . ALA C 3 40  ? -22.366 -18.618 -32.333 1.00 68.88 40  C 1 
ATOM 2508 C CA  . ALA C 3 40  ? -22.229 -17.192 -32.037 1.00 69.54 40  C 1 
ATOM 2509 C C   . ALA C 3 40  ? -22.111 -16.923 -30.526 1.00 69.96 40  C 1 
ATOM 2510 O O   . ALA C 3 40  ? -21.300 -16.086 -30.113 1.00 67.63 40  C 1 
ATOM 2511 C CB  . ALA C 3 40  ? -23.423 -16.442 -32.645 1.00 68.46 40  C 1 
ATOM 2512 N N   . SER C 3 41  ? -22.867 -17.657 -29.713 1.00 64.93 41  C 1 
ATOM 2513 C CA  . SER C 3 41  ? -22.779 -17.567 -28.251 1.00 64.23 41  C 1 
ATOM 2514 C C   . SER C 3 41  ? -21.415 -18.044 -27.748 1.00 65.01 41  C 1 
ATOM 2515 O O   . SER C 3 41  ? -20.789 -17.347 -26.951 1.00 65.22 41  C 1 
ATOM 2516 C CB  . SER C 3 41  ? -23.896 -18.371 -27.579 1.00 62.35 41  C 1 
ATOM 2517 O OG  . SER C 3 41  ? -25.155 -17.859 -27.966 1.00 56.88 41  C 1 
ATOM 2518 N N   . VAL C 3 42  ? -20.908 -19.159 -28.265 1.00 67.42 42  C 1 
ATOM 2519 C CA  . VAL C 3 42  ? -19.558 -19.659 -27.950 1.00 67.74 42  C 1 
ATOM 2520 C C   . VAL C 3 42  ? -18.488 -18.624 -28.300 1.00 68.29 42  C 1 
ATOM 2521 O O   . VAL C 3 42  ? -17.634 -18.320 -27.478 1.00 68.55 42  C 1 
ATOM 2522 C CB  . VAL C 3 42  ? -19.300 -21.000 -28.667 1.00 67.37 42  C 1 
ATOM 2523 C CG1 . VAL C 3 42  ? -17.842 -21.440 -28.597 1.00 61.77 42  C 1 
ATOM 2524 C CG2 . VAL C 3 42  ? -20.141 -22.113 -28.041 1.00 61.47 42  C 1 
ATOM 2525 N N   . VAL C 3 43  ? -18.565 -18.017 -29.479 1.00 71.54 43  C 1 
ATOM 2526 C CA  . VAL C 3 43  ? -17.615 -16.968 -29.888 1.00 71.60 43  C 1 
ATOM 2527 C C   . VAL C 3 43  ? -17.695 -15.736 -28.979 1.00 72.58 43  C 1 
ATOM 2528 O O   . VAL C 3 43  ? -16.661 -15.146 -28.660 1.00 71.83 43  C 1 
ATOM 2529 C CB  . VAL C 3 43  ? -17.848 -16.574 -31.362 1.00 70.88 43  C 1 
ATOM 2530 C CG1 . VAL C 3 43  ? -17.035 -15.352 -31.792 1.00 64.63 43  C 1 
ATOM 2531 C CG2 . VAL C 3 43  ? -17.441 -17.720 -32.299 1.00 63.63 43  C 1 
ATOM 2532 N N   . ASN C 3 44  ? -18.877 -15.347 -28.543 1.00 71.97 44  C 1 
ATOM 2533 C CA  . ASN C 3 44  ? -19.033 -14.237 -27.602 1.00 71.77 44  C 1 
ATOM 2534 C C   . ASN C 3 44  ? -18.459 -14.582 -26.221 1.00 71.96 44  C 1 
ATOM 2535 O O   . ASN C 3 44  ? -17.732 -13.771 -25.656 1.00 72.35 44  C 1 
ATOM 2536 C CB  . ASN C 3 44  ? -20.506 -13.842 -27.514 1.00 69.98 44  C 1 
ATOM 2537 C CG  . ASN C 3 44  ? -20.971 -13.035 -28.713 1.00 66.08 44  C 1 
ATOM 2538 O OD1 . ASN C 3 44  ? -20.227 -12.335 -29.381 1.00 59.03 44  C 1 
ATOM 2539 N ND2 . ASN C 3 44  ? -22.262 -13.062 -28.991 1.00 59.68 44  C 1 
ATOM 2540 N N   . ILE C 3 45  ? -18.725 -15.786 -25.748 1.00 70.43 45  C 1 
ATOM 2541 C CA  . ILE C 3 45  ? -18.174 -16.297 -24.488 1.00 69.40 45  C 1 
ATOM 2542 C C   . ILE C 3 45  ? -16.641 -16.317 -24.549 1.00 69.89 45  C 1 
ATOM 2543 O O   . ILE C 3 45  ? -15.995 -15.858 -23.615 1.00 70.04 45  C 1 
ATOM 2544 C CB  . ILE C 3 45  ? -18.759 -17.691 -24.207 1.00 68.77 45  C 1 
ATOM 2545 C CG1 . ILE C 3 45  ? -20.252 -17.574 -23.831 1.00 65.87 45  C 1 
ATOM 2546 C CG2 . ILE C 3 45  ? -18.009 -18.417 -23.086 1.00 61.70 45  C 1 
ATOM 2547 C CD1 . ILE C 3 45  ? -21.000 -18.910 -23.928 1.00 57.94 45  C 1 
ATOM 2548 N N   . GLN C 3 46  ? -16.056 -16.778 -25.661 1.00 72.51 46  C 1 
ATOM 2549 C CA  . GLN C 3 46  ? -14.606 -16.795 -25.829 1.00 72.03 46  C 1 
ATOM 2550 C C   . GLN C 3 46  ? -14.006 -15.379 -25.757 1.00 72.86 46  C 1 
ATOM 2551 O O   . GLN C 3 46  ? -13.011 -15.163 -25.080 1.00 73.21 46  C 1 
ATOM 2552 C CB  . GLN C 3 46  ? -14.268 -17.490 -27.155 1.00 70.96 46  C 1 
ATOM 2553 C CG  . GLN C 3 46  ? -12.949 -18.262 -27.084 1.00 66.81 46  C 1 
ATOM 2554 C CD  . GLN C 3 46  ? -13.085 -19.739 -27.475 1.00 60.20 46  C 1 
ATOM 2555 O OE1 . GLN C 3 46  ? -13.954 -20.145 -28.243 1.00 57.34 46  C 1 
ATOM 2556 N NE2 . GLN C 3 46  ? -12.226 -20.597 -26.963 1.00 52.15 46  C 1 
ATOM 2557 N N   . LYS C 3 47  ? -14.663 -14.397 -26.377 1.00 78.77 47  C 1 
ATOM 2558 C CA  . LYS C 3 47  ? -14.246 -12.988 -26.272 1.00 78.92 47  C 1 
ATOM 2559 C C   . LYS C 3 47  ? -14.376 -12.440 -24.853 1.00 78.83 47  C 1 
ATOM 2560 O O   . LYS C 3 47  ? -13.544 -11.636 -24.436 1.00 78.01 47  C 1 
ATOM 2561 C CB  . LYS C 3 47  ? -15.096 -12.125 -27.208 1.00 79.39 47  C 1 
ATOM 2562 C CG  . LYS C 3 47  ? -14.737 -12.330 -28.684 1.00 72.37 47  C 1 
ATOM 2563 C CD  . LYS C 3 47  ? -15.740 -11.565 -29.543 1.00 68.83 47  C 1 
ATOM 2564 C CE  . LYS C 3 47  ? -15.438 -11.775 -31.020 1.00 60.76 47  C 1 
ATOM 2565 N NZ  . LYS C 3 47  ? -16.518 -11.223 -31.858 1.00 54.96 47  C 1 
ATOM 2566 N N   . GLU C 3 48  ? -15.407 -12.826 -24.118 1.00 75.01 48  C 1 
ATOM 2567 C CA  . GLU C 3 48  ? -15.571 -12.422 -22.723 1.00 73.05 48  C 1 
ATOM 2568 C C   . GLU C 3 48  ? -14.505 -13.070 -21.828 1.00 74.02 48  C 1 
ATOM 2569 O O   . GLU C 3 48  ? -13.941 -12.385 -20.978 1.00 73.53 48  C 1 
ATOM 2570 C CB  . GLU C 3 48  ? -16.981 -12.720 -22.217 1.00 71.10 48  C 1 
ATOM 2571 C CG  . GLU C 3 48  ? -18.009 -11.764 -22.840 1.00 64.30 48  C 1 
ATOM 2572 C CD  . GLU C 3 48  ? -19.388 -11.814 -22.169 1.00 59.08 48  C 1 
ATOM 2573 O OE1 . GLU C 3 48  ? -20.231 -10.969 -22.550 1.00 53.75 48  C 1 
ATOM 2574 O OE2 . GLU C 3 48  ? -19.583 -12.650 -21.259 1.00 53.30 48  C 1 
ATOM 2575 N N   . ILE C 3 49  ? -14.162 -14.336 -22.081 1.00 72.22 49  C 1 
ATOM 2576 C CA  . ILE C 3 49  ? -13.067 -15.027 -21.388 1.00 71.52 49  C 1 
ATOM 2577 C C   . ILE C 3 49  ? -11.720 -14.356 -21.656 1.00 72.27 49  C 1 
ATOM 2578 O O   . ILE C 3 49  ? -10.976 -14.105 -20.710 1.00 71.92 49  C 1 
ATOM 2579 C CB  . ILE C 3 49  ? -13.041 -16.517 -21.785 1.00 71.08 49  C 1 
ATOM 2580 C CG1 . ILE C 3 49  ? -14.233 -17.225 -21.119 1.00 66.87 49  C 1 
ATOM 2581 C CG2 . ILE C 3 49  ? -11.724 -17.188 -21.369 1.00 62.37 49  C 1 
ATOM 2582 C CD1 . ILE C 3 49  ? -14.468 -18.627 -21.668 1.00 59.59 49  C 1 
ATOM 2583 N N   . ASP C 3 50  ? -11.420 -14.012 -22.898 1.00 76.51 50  C 1 
ATOM 2584 C CA  . ASP C 3 50  ? -10.192 -13.294 -23.229 1.00 75.93 50  C 1 
ATOM 2585 C C   . ASP C 3 50  ? -10.115 -11.954 -22.495 1.00 75.73 50  C 1 
ATOM 2586 O O   . ASP C 3 50  ? -9.086  -11.599 -21.919 1.00 76.36 50  C 1 
ATOM 2587 C CB  . ASP C 3 50  ? -10.110 -13.061 -24.751 1.00 76.60 50  C 1 
ATOM 2588 C CG  . ASP C 3 50  ? -9.766  -14.315 -25.568 1.00 72.98 50  C 1 
ATOM 2589 O OD1 . ASP C 3 50  ? -9.182  -15.261 -24.991 1.00 65.34 50  C 1 
ATOM 2590 O OD2 . ASP C 3 50  ? -10.021 -14.277 -26.793 1.00 66.28 50  C 1 
ATOM 2591 N N   . ARG C 3 51  ? -11.231 -11.237 -22.439 1.00 76.65 51  C 1 
ATOM 2592 C CA  . ARG C 3 51  ? -11.318 -9.978  -21.693 1.00 76.65 51  C 1 
ATOM 2593 C C   . ARG C 3 51  ? -11.139 -10.192 -20.190 1.00 77.31 51  C 1 
ATOM 2594 O O   . ARG C 3 51  ? -10.468 -9.386  -19.542 1.00 76.24 51  C 1 
ATOM 2595 C CB  . ARG C 3 51  ? -12.653 -9.306  -22.023 1.00 75.55 51  C 1 
ATOM 2596 C CG  . ARG C 3 51  ? -12.685 -7.875  -21.483 1.00 67.28 51  C 1 
ATOM 2597 C CD  . ARG C 3 51  ? -14.030 -7.234  -21.840 1.00 64.32 51  C 1 
ATOM 2598 N NE  . ARG C 3 51  ? -14.062 -5.820  -21.423 1.00 57.35 51  C 1 
ATOM 2599 C CZ  . ARG C 3 51  ? -15.100 -5.010  -21.537 1.00 51.90 51  C 1 
ATOM 2600 N NH1 . ARG C 3 51  ? -16.233 -5.422  -22.032 1.00 47.89 51  C 1 
ATOM 2601 N NH2 . ARG C 3 51  ? -15.007 -3.780  -21.142 1.00 45.90 51  C 1 
ATOM 2602 N N   . LEU C 3 52  ? -11.713 -11.252 -19.641 1.00 71.92 52  C 1 
ATOM 2603 C CA  . LEU C 3 52  ? -11.531 -11.621 -18.237 1.00 69.89 52  C 1 
ATOM 2604 C C   . LEU C 3 52  ? -10.087 -11.999 -17.921 1.00 69.61 52  C 1 
ATOM 2605 O O   . LEU C 3 52  ? -9.564  -11.570 -16.899 1.00 70.33 52  C 1 
ATOM 2606 C CB  . LEU C 3 52  ? -12.471 -12.787 -17.897 1.00 69.17 52  C 1 
ATOM 2607 C CG  . LEU C 3 52  ? -13.876 -12.324 -17.508 1.00 64.10 52  C 1 
ATOM 2608 C CD1 . LEU C 3 52  ? -14.850 -13.501 -17.581 1.00 57.02 52  C 1 
ATOM 2609 C CD2 . LEU C 3 52  ? -13.880 -11.764 -16.086 1.00 58.79 52  C 1 
ATOM 2610 N N   . ASN C 3 53  ? -9.423  -12.743 -18.808 1.00 73.47 53  C 1 
ATOM 2611 C CA  . ASN C 3 53  ? -8.010  -13.076 -18.663 1.00 72.40 53  C 1 
ATOM 2612 C C   . ASN C 3 53  ? -7.134  -11.824 -18.683 1.00 72.76 53  C 1 
ATOM 2613 O O   . ASN C 3 53  ? -6.232  -11.697 -17.861 1.00 72.57 53  C 1 
ATOM 2614 C CB  . ASN C 3 53  ? -7.602  -14.059 -19.772 1.00 71.87 53  C 1 
ATOM 2615 C CG  . ASN C 3 53  ? -7.756  -15.516 -19.365 1.00 67.54 53  C 1 
ATOM 2616 O OD1 . ASN C 3 53  ? -7.488  -15.898 -18.234 1.00 60.28 53  C 1 
ATOM 2617 N ND2 . ASN C 3 53  ? -8.104  -16.387 -20.290 1.00 61.84 53  C 1 
ATOM 2618 N N   . GLU C 3 54  ? -7.427  -10.872 -19.566 1.00 75.44 54  C 1 
ATOM 2619 C CA  . GLU C 3 54  ? -6.723  -9.588  -19.608 1.00 75.17 54  C 1 
ATOM 2620 C C   . GLU C 3 54  ? -6.917  -8.797  -18.307 1.00 74.50 54  C 1 
ATOM 2621 O O   . GLU C 3 54  ? -5.947  -8.317  -17.720 1.00 74.01 54  C 1 
ATOM 2622 C CB  . GLU C 3 54  ? -7.239  -8.790  -20.824 1.00 75.60 54  C 1 
ATOM 2623 C CG  . GLU C 3 54  ? -6.376  -7.569  -21.165 1.00 69.84 54  C 1 
ATOM 2624 C CD  . GLU C 3 54  ? -5.076  -7.915  -21.930 1.00 64.80 54  C 1 
ATOM 2625 O OE1 . GLU C 3 54  ? -4.195  -7.026  -22.005 1.00 57.45 54  C 1 
ATOM 2626 O OE2 . GLU C 3 54  ? -4.967  -9.045  -22.451 1.00 59.45 54  C 1 
ATOM 2627 N N   . VAL C 3 55  ? -8.148  -8.724  -17.814 1.00 70.97 55  C 1 
ATOM 2628 C CA  . VAL C 3 55  ? -8.455  -8.049  -16.539 1.00 69.06 55  C 1 
ATOM 2629 C C   . VAL C 3 55  ? -7.774  -8.759  -15.366 1.00 68.74 55  C 1 
ATOM 2630 O O   . VAL C 3 55  ? -7.166  -8.093  -14.529 1.00 67.59 55  C 1 
ATOM 2631 C CB  . VAL C 3 55  ? -9.975  -7.934  -16.323 1.00 68.18 55  C 1 
ATOM 2632 C CG1 . VAL C 3 55  ? -10.332 -7.428  -14.924 1.00 62.45 55  C 1 
ATOM 2633 C CG2 . VAL C 3 55  ? -10.593 -6.959  -17.325 1.00 61.18 55  C 1 
ATOM 2634 N N   . ALA C 3 56  ? -7.821  -10.079 -15.313 1.00 69.56 56  C 1 
ATOM 2635 C CA  . ALA C 3 56  ? -7.177  -10.847 -14.255 1.00 67.55 56  C 1 
ATOM 2636 C C   . ALA C 3 56  ? -5.650  -10.685 -14.267 1.00 67.04 56  C 1 
ATOM 2637 O O   . ALA C 3 56  ? -5.030  -10.548 -13.216 1.00 66.07 56  C 1 
ATOM 2638 C CB  . ALA C 3 56  ? -7.579  -12.318 -14.400 1.00 65.85 56  C 1 
ATOM 2639 N N   . LYS C 3 57  ? -5.050  -10.634 -15.454 1.00 71.79 57  C 1 
ATOM 2640 C CA  . LYS C 3 57  ? -3.619  -10.381 -15.601 1.00 71.84 57  C 1 
ATOM 2641 C C   . LYS C 3 57  ? -3.246  -8.979  -15.118 1.00 71.72 57  C 1 
ATOM 2642 O O   . LYS C 3 57  ? -2.328  -8.846  -14.319 1.00 70.73 57  C 1 
ATOM 2643 C CB  . LYS C 3 57  ? -3.231  -10.616 -17.060 1.00 71.42 57  C 1 
ATOM 2644 C CG  . LYS C 3 57  ? -1.710  -10.588 -17.231 1.00 66.02 57  C 1 
ATOM 2645 C CD  . LYS C 3 57  ? -1.340  -10.756 -18.700 1.00 63.23 57  C 1 
ATOM 2646 C CE  . LYS C 3 57  ? 0.166   -10.589 -18.840 1.00 56.60 57  C 1 
ATOM 2647 N NZ  . LYS C 3 57  ? 0.549   -10.431 -20.252 1.00 51.06 57  C 1 
ATOM 2648 N N   . ASN C 3 58  ? -3.991  -7.962  -15.529 1.00 71.94 58  C 1 
ATOM 2649 C CA  . ASN C 3 58  ? -3.776  -6.593  -15.072 1.00 70.14 58  C 1 
ATOM 2650 C C   . ASN C 3 58  ? -3.983  -6.445  -13.561 1.00 69.21 58  C 1 
ATOM 2651 O O   . ASN C 3 58  ? -3.239  -5.728  -12.898 1.00 68.05 58  C 1 
ATOM 2652 C CB  . ASN C 3 58  ? -4.732  -5.663  -15.839 1.00 70.17 58  C 1 
ATOM 2653 C CG  . ASN C 3 58  ? -4.322  -5.471  -17.289 1.00 67.45 58  C 1 
ATOM 2654 O OD1 . ASN C 3 58  ? -3.165  -5.503  -17.644 1.00 61.15 58  C 1 
ATOM 2655 N ND2 . ASN C 3 58  ? -5.264  -5.224  -18.170 1.00 62.49 58  C 1 
ATOM 2656 N N   . LEU C 3 59  ? -4.955  -7.150  -13.004 1.00 68.60 59  C 1 
ATOM 2657 C CA  . LEU C 3 59  ? -5.174  -7.206  -11.558 1.00 66.37 59  C 1 
ATOM 2658 C C   . LEU C 3 59  ? -3.987  -7.841  -10.832 1.00 65.43 59  C 1 
ATOM 2659 O O   . LEU C 3 59  ? -3.551  -7.318  -9.816  1.00 64.28 59  C 1 
ATOM 2660 C CB  . LEU C 3 59  ? -6.459  -8.000  -11.271 1.00 65.37 59  C 1 
ATOM 2661 C CG  . LEU C 3 59  ? -7.737  -7.154  -11.384 1.00 60.50 59  C 1 
ATOM 2662 C CD1 . LEU C 3 59  ? -8.962  -8.057  -11.474 1.00 54.80 59  C 1 
ATOM 2663 C CD2 . LEU C 3 59  ? -7.902  -6.256  -10.166 1.00 55.47 59  C 1 
ATOM 2664 N N   . ASN C 3 60  ? -3.438  -8.930  -11.369 1.00 65.68 60  C 1 
ATOM 2665 C CA  . ASN C 3 60  ? -2.284  -9.590  -10.775 1.00 64.20 60  C 1 
ATOM 2666 C C   . ASN C 3 60  ? -1.031  -8.706  -10.829 1.00 64.05 60  C 1 
ATOM 2667 O O   . ASN C 3 60  ? -0.330  -8.586  -9.833  1.00 63.42 60  C 1 
ATOM 2668 C CB  . ASN C 3 60  ? -2.076  -10.934 -11.478 1.00 63.60 60  C 1 
ATOM 2669 C CG  . ASN C 3 60  ? -1.099  -11.827 -10.727 1.00 58.91 60  C 1 
ATOM 2670 O OD1 . ASN C 3 60  ? -1.087  -11.924 -9.521  1.00 53.98 60  C 1 
ATOM 2671 N ND2 . ASN C 3 60  ? -0.267  -12.550 -11.443 1.00 54.17 60  C 1 
ATOM 2672 N N   . GLU C 3 61  ? -0.775  -8.031  -11.944 1.00 66.13 61  C 1 
ATOM 2673 C CA  . GLU C 3 61  ? 0.304   -7.054  -12.059 1.00 66.19 61  C 1 
ATOM 2674 C C   . GLU C 3 61  ? 0.104   -5.898  -11.069 1.00 64.82 61  C 1 
ATOM 2675 O O   . GLU C 3 61  ? 1.019   -5.562  -10.317 1.00 62.97 61  C 1 
ATOM 2676 C CB  . GLU C 3 61  ? 0.413   -6.550  -13.505 1.00 66.17 61  C 1 
ATOM 2677 C CG  . GLU C 3 61  ? 1.022   -7.609  -14.437 1.00 62.64 61  C 1 
ATOM 2678 C CD  . GLU C 3 61  ? 1.168   -7.171  -15.909 1.00 58.13 61  C 1 
ATOM 2679 O OE1 . GLU C 3 61  ? 1.562   -8.030  -16.739 1.00 53.17 61  C 1 
ATOM 2680 O OE2 . GLU C 3 61  ? 0.880   -6.002  -16.225 1.00 54.47 61  C 1 
ATOM 2681 N N   . SER C 3 62  ? -1.107  -5.359  -10.976 1.00 66.88 62  C 1 
ATOM 2682 C CA  . SER C 3 62  ? -1.424  -4.295  -10.020 1.00 63.77 62  C 1 
ATOM 2683 C C   . SER C 3 62  ? -1.245  -4.730  -8.561  1.00 62.68 62  C 1 
ATOM 2684 O O   . SER C 3 62  ? -0.795  -3.946  -7.736  1.00 59.99 62  C 1 
ATOM 2685 C CB  . SER C 3 62  ? -2.858  -3.799  -10.207 1.00 60.69 62  C 1 
ATOM 2686 O OG  . SER C 3 62  ? -3.072  -3.315  -11.517 1.00 55.38 62  C 1 
ATOM 2687 N N   . LEU C 3 63  ? -1.559  -5.990  -8.244  1.00 60.03 63  C 1 
ATOM 2688 C CA  . LEU C 3 63  ? -1.335  -6.563  -6.920  1.00 58.40 63  C 1 
ATOM 2689 C C   . LEU C 3 63  ? 0.144   -6.688  -6.579  1.00 58.26 63  C 1 
ATOM 2690 O O   . LEU C 3 63  ? 0.543   -6.379  -5.461  1.00 58.66 63  C 1 
ATOM 2691 C CB  . LEU C 3 63  ? -1.995  -7.943  -6.831  1.00 57.08 63  C 1 
ATOM 2692 C CG  . LEU C 3 63  ? -3.395  -7.880  -6.225  1.00 52.87 63  C 1 
ATOM 2693 C CD1 . LEU C 3 63  ? -4.144  -9.165  -6.554  1.00 49.19 63  C 1 
ATOM 2694 C CD2 . LEU C 3 63  ? -3.329  -7.763  -4.705  1.00 49.54 63  C 1 
ATOM 2695 N N   . ILE C 3 64  ? 0.953   -7.128  -7.532  1.00 58.76 64  C 1 
ATOM 2696 C CA  . ILE C 3 64  ? 2.400   -7.230  -7.360  1.00 58.76 64  C 1 
ATOM 2697 C C   . ILE C 3 64  ? 2.985   -5.832  -7.121  1.00 59.15 64  C 1 
ATOM 2698 O O   . ILE C 3 64  ? 3.715   -5.632  -6.152  1.00 56.59 64  C 1 
ATOM 2699 C CB  . ILE C 3 64  ? 3.037   -7.947  -8.565  1.00 56.37 64  C 1 
ATOM 2700 C CG1 . ILE C 3 64  ? 2.600   -9.427  -8.590  1.00 53.26 64  C 1 
ATOM 2701 C CG2 . ILE C 3 64  ? 4.578   -7.862  -8.507  1.00 50.99 64  C 1 
ATOM 2702 C CD1 . ILE C 3 64  ? 2.882   -10.130 -9.919  1.00 48.19 64  C 1 
ATOM 2703 N N   . ASP C 3 65  ? 2.595   -4.861  -7.930  1.00 60.59 65  C 1 
ATOM 2704 C CA  . ASP C 3 65  ? 3.019   -3.468  -7.764  1.00 59.83 65  C 1 
ATOM 2705 C C   . ASP C 3 65  ? 2.590   -2.903  -6.403  1.00 59.60 65  C 1 
ATOM 2706 O O   . ASP C 3 65  ? 3.375   -2.224  -5.734  1.00 58.80 65  C 1 
ATOM 2707 C CB  . ASP C 3 65  ? 2.424   -2.612  -8.884  1.00 58.41 65  C 1 
ATOM 2708 C CG  . ASP C 3 65  ? 3.137   -2.740  -10.235 1.00 53.82 65  C 1 
ATOM 2709 O OD1 . ASP C 3 65  ? 4.280   -3.232  -10.260 1.00 50.55 65  C 1 
ATOM 2710 O OD2 . ASP C 3 65  ? 2.562   -2.238  -11.224 1.00 51.14 65  C 1 
ATOM 2711 N N   . LEU C 3 66  ? 1.383   -3.208  -5.936  1.00 60.26 66  C 1 
ATOM 2712 C CA  . LEU C 3 66  ? 0.913   -2.803  -4.610  1.00 57.74 66  C 1 
ATOM 2713 C C   . LEU C 3 66  ? 1.719   -3.454  -3.494  1.00 57.23 66  C 1 
ATOM 2714 O O   . LEU C 3 66  ? 2.026   -2.815  -2.489  1.00 55.83 66  C 1 
ATOM 2715 C CB  . LEU C 3 66  ? -0.574  -3.173  -4.462  1.00 54.71 66  C 1 
ATOM 2716 C CG  . LEU C 3 66  ? -1.472  -1.932  -4.541  1.00 51.14 66  C 1 
ATOM 2717 C CD1 . LEU C 3 66  ? -2.770  -2.269  -5.257  1.00 47.68 66  C 1 
ATOM 2718 C CD2 . LEU C 3 66  ? -1.807  -1.426  -3.150  1.00 46.76 66  C 1 
ATOM 2719 N N   . GLN C 3 67  ? 2.069   -4.729  -3.660  1.00 56.25 67  C 1 
ATOM 2720 C CA  . GLN C 3 67  ? 2.856   -5.465  -2.682  1.00 55.95 67  C 1 
ATOM 2721 C C   . GLN C 3 67  ? 4.286   -4.920  -2.607  1.00 55.30 67  C 1 
ATOM 2722 O O   . GLN C 3 67  ? 4.836   -4.758  -1.518  1.00 54.94 67  C 1 
ATOM 2723 C CB  . GLN C 3 67  ? 2.830   -6.951  -3.055  1.00 54.95 67  C 1 
ATOM 2724 C CG  . GLN C 3 67  ? 2.882   -7.849  -1.818  1.00 51.24 67  C 1 
ATOM 2725 C CD  . GLN C 3 67  ? 2.759   -9.329  -2.145  1.00 48.06 67  C 1 
ATOM 2726 O OE1 . GLN C 3 67  ? 3.321   -9.833  -3.098  1.00 45.08 67  C 1 
ATOM 2727 N NE2 . GLN C 3 67  ? 2.031   -10.092 -1.348  1.00 43.54 67  C 1 
ATOM 2728 N N   . GLU C 3 68  ? 4.872   -4.594  -3.746  1.00 58.06 68  C 1 
ATOM 2729 C CA  . GLU C 3 68  ? 6.163   -3.918  -3.818  1.00 57.83 68  C 1 
ATOM 2730 C C   . GLU C 3 68  ? 6.092   -2.509  -3.229  1.00 56.50 68  C 1 
ATOM 2731 O O   . GLU C 3 68  ? 6.912   -2.176  -2.386  1.00 55.17 68  C 1 
ATOM 2732 C CB  . GLU C 3 68  ? 6.691   -3.879  -5.255  1.00 56.49 68  C 1 
ATOM 2733 C CG  . GLU C 3 68  ? 7.214   -5.246  -5.715  1.00 52.37 68  C 1 
ATOM 2734 C CD  . GLU C 3 68  ? 8.160   -5.153  -6.915  1.00 49.65 68  C 1 
ATOM 2735 O OE1 . GLU C 3 68  ? 8.901   -6.141  -7.121  1.00 45.63 68  C 1 
ATOM 2736 O OE2 . GLU C 3 68  ? 8.213   -4.090  -7.567  1.00 46.99 68  C 1 
ATOM 2737 N N   . LEU C 3 69  ? 5.081   -1.713  -3.575  1.00 56.15 69  C 1 
ATOM 2738 C CA  . LEU C 3 69  ? 4.867   -0.387  -2.996  1.00 54.11 69  C 1 
ATOM 2739 C C   . LEU C 3 69  ? 4.694   -0.445  -1.480  1.00 53.33 69  C 1 
ATOM 2740 O O   . LEU C 3 69  ? 5.334   0.336   -0.774  1.00 50.86 69  C 1 
ATOM 2741 C CB  . LEU C 3 69  ? 3.642   0.280   -3.656  1.00 51.55 69  C 1 
ATOM 2742 C CG  . LEU C 3 69  ? 3.986   1.018   -4.968  1.00 48.05 69  C 1 
ATOM 2743 C CD1 . LEU C 3 69  ? 2.711   1.314   -5.755  1.00 44.85 69  C 1 
ATOM 2744 C CD2 . LEU C 3 69  ? 4.680   2.355   -4.674  1.00 44.24 69  C 1 
ATOM 2745 N N   . GLY C 3 70  ? 3.903   -1.394  -0.969  1.00 53.49 70  C 1 
ATOM 2746 C CA  . GLY C 3 70  ? 3.736   -1.577  0.467   1.00 52.04 70  C 1 
ATOM 2747 C C   . GLY C 3 70  ? 5.053   -1.884  1.184   1.00 51.29 70  C 1 
ATOM 2748 O O   . GLY C 3 70  ? 5.399   -1.237  2.174   1.00 49.88 70  C 1 
ATOM 2749 N N   . LYS C 3 71  ? 5.862   -2.789  0.641   1.00 49.96 71  C 1 
ATOM 2750 C CA  . LYS C 3 71  ? 7.197   -3.084  1.174   1.00 48.98 71  C 1 
ATOM 2751 C C   . LYS C 3 71  ? 8.142   -1.891  1.036   1.00 47.83 71  C 1 
ATOM 2752 O O   . LYS C 3 71  ? 8.851   -1.546  1.983   1.00 46.08 71  C 1 
ATOM 2753 C CB  . LYS C 3 71  ? 7.787   -4.299  0.454   1.00 47.31 71  C 1 
ATOM 2754 C CG  . LYS C 3 71  ? 7.145   -5.619  0.915   1.00 43.66 71  C 1 
ATOM 2755 C CD  . LYS C 3 71  ? 7.712   -6.781  0.112   1.00 40.99 71  C 1 
ATOM 2756 C CE  . LYS C 3 71  ? 7.081   -8.103  0.568   1.00 36.47 71  C 1 
ATOM 2757 N NZ  . LYS C 3 71  ? 7.422   -9.213  -0.342  1.00 33.82 71  C 1 
ATOM 2758 N N   . TYR C 3 72  ? 8.160   -1.263  -0.121  1.00 42.38 72  C 1 
ATOM 2759 C CA  . TYR C 3 72  ? 9.081   -0.171  -0.435  1.00 41.81 72  C 1 
ATOM 2760 C C   . TYR C 3 72  ? 8.790   1.066   0.408   1.00 42.45 72  C 1 
ATOM 2761 O O   . TYR C 3 72  ? 9.700   1.682   0.954   1.00 40.81 72  C 1 
ATOM 2762 C CB  . TYR C 3 72  ? 8.966   0.141   -1.930  1.00 38.89 72  C 1 
ATOM 2763 C CG  . TYR C 3 72  ? 10.267  0.608   -2.560  1.00 35.02 72  C 1 
ATOM 2764 C CD1 . TYR C 3 72  ? 10.508  1.969   -2.794  1.00 31.77 72  C 1 
ATOM 2765 C CD2 . TYR C 3 72  ? 11.209  -0.352  -2.959  1.00 31.32 72  C 1 
ATOM 2766 C CE1 . TYR C 3 72  ? 11.693  2.370   -3.428  1.00 28.14 72  C 1 
ATOM 2767 C CE2 . TYR C 3 72  ? 12.397  0.040   -3.590  1.00 28.44 72  C 1 
ATOM 2768 C CZ  . TYR C 3 72  ? 12.641  1.404   -3.829  1.00 29.01 72  C 1 
ATOM 2769 O OH  . TYR C 3 72  ? 13.809  1.793   -4.439  1.00 26.71 72  C 1 
ATOM 2770 N N   . GLU C 3 73  ? 7.532   1.397   0.560   1.00 44.93 73  C 1 
ATOM 2771 C CA  . GLU C 3 73  ? 7.127   2.535   1.373   1.00 44.00 73  C 1 
ATOM 2772 C C   . GLU C 3 73  ? 7.475   2.321   2.847   1.00 43.77 73  C 1 
ATOM 2773 O O   . GLU C 3 73  ? 7.894   3.261   3.505   1.00 42.50 73  C 1 
ATOM 2774 C CB  . GLU C 3 73  ? 5.645   2.834   1.176   1.00 42.46 73  C 1 
ATOM 2775 C CG  . GLU C 3 73  ? 5.366   3.546   -0.159  1.00 39.47 73  C 1 
ATOM 2776 C CD  . GLU C 3 73  ? 4.073   4.364   -0.156  1.00 37.11 73  C 1 
ATOM 2777 O OE1 . GLU C 3 73  ? 4.094   5.481   -0.724  1.00 34.65 73  C 1 
ATOM 2778 O OE2 . GLU C 3 73  ? 3.094   3.983   0.500   1.00 34.32 73  C 1 
ATOM 2779 N N   . GLN C 3 74  ? 7.410   1.107   3.340   1.00 43.19 74  C 1 
ATOM 2780 C CA  . GLN C 3 74  ? 7.862   0.802   4.688   1.00 42.67 74  C 1 
ATOM 2781 C C   . GLN C 3 74  ? 9.361   0.976   4.894   1.00 42.72 74  C 1 
ATOM 2782 O O   . GLN C 3 74  ? 9.786   1.406   5.963   1.00 40.26 74  C 1 
ATOM 2783 C CB  . GLN C 3 74  ? 7.512   -0.627  5.013   1.00 39.81 74  C 1 
ATOM 2784 C CG  . GLN C 3 74  ? 6.079   -0.709  5.497   1.00 36.35 74  C 1 
ATOM 2785 C CD  . GLN C 3 74  ? 5.973   -1.926  6.353   1.00 33.47 74  C 1 
ATOM 2786 O OE1 . GLN C 3 74  ? 6.804   -2.822  6.299   1.00 31.30 74  C 1 
ATOM 2787 N NE2 . GLN C 3 74  ? 4.998   -1.937  7.224   1.00 29.88 74  C 1 
ATOM 2788 N N   . TYR C 3 75  ? 10.176  0.633   3.908   1.00 40.37 75  C 1 
ATOM 2789 C CA  . TYR C 3 75  ? 11.624  0.752   4.018   1.00 40.20 75  C 1 
ATOM 2790 C C   . TYR C 3 75  ? 12.121  2.152   3.682   1.00 41.30 75  C 1 
ATOM 2791 O O   . TYR C 3 75  ? 12.992  2.683   4.371   1.00 39.31 75  C 1 
ATOM 2792 C CB  . TYR C 3 75  ? 12.301  -0.313  3.144   1.00 36.64 75  C 1 
ATOM 2793 C CG  . TYR C 3 75  ? 12.373  -1.677  3.804   1.00 33.18 75  C 1 
ATOM 2794 C CD1 . TYR C 3 75  ? 13.350  -1.929  4.793   1.00 30.09 75  C 1 
ATOM 2795 C CD2 . TYR C 3 75  ? 11.470  -2.695  3.451   1.00 29.53 75  C 1 
ATOM 2796 C CE1 . TYR C 3 75  ? 13.413  -3.179  5.422   1.00 26.19 75  C 1 
ATOM 2797 C CE2 . TYR C 3 75  ? 11.529  -3.951  4.079   1.00 25.55 75  C 1 
ATOM 2798 C CZ  . TYR C 3 75  ? 12.496  -4.198  5.069   1.00 25.48 75  C 1 
ATOM 2799 O OH  . TYR C 3 75  ? 12.546  -5.418  5.690   1.00 23.49 75  C 1 
ATOM 2800 N N   . ILE C 3 76  ? 11.577  2.746   2.622   1.00 44.60 76  C 1 
ATOM 2801 C CA  . ILE C 3 76  ? 12.159  3.956   2.032   1.00 43.94 76  C 1 
ATOM 2802 C C   . ILE C 3 76  ? 11.504  5.228   2.539   1.00 44.74 76  C 1 
ATOM 2803 O O   . ILE C 3 76  ? 12.206  6.210   2.779   1.00 42.38 76  C 1 
ATOM 2804 C CB  . ILE C 3 76  ? 12.164  3.870   0.491   1.00 40.64 76  C 1 
ATOM 2805 C CG1 . ILE C 3 76  ? 13.099  2.698   0.112   1.00 37.89 76  C 1 
ATOM 2806 C CG2 . ILE C 3 76  ? 12.616  5.185   -0.171  1.00 37.48 76  C 1 
ATOM 2807 C CD1 . ILE C 3 76  ? 13.300  2.505   -1.375  1.00 34.86 76  C 1 
ATOM 2808 N N   . LYS C 3 77  ? 10.205  5.226   2.741   1.00 44.07 77  C 1 
ATOM 2809 C CA  . LYS C 3 77  ? 9.551   6.343   3.439   1.00 42.93 77  C 1 
ATOM 2810 C C   . LYS C 3 77  ? 9.717   6.227   4.961   1.00 44.64 77  C 1 
ATOM 2811 O O   . LYS C 3 77  ? 8.821   6.582   5.710   1.00 43.24 77  C 1 
ATOM 2812 C CB  . LYS C 3 77  ? 8.096   6.556   3.003   1.00 40.40 77  C 1 
ATOM 2813 C CG  . LYS C 3 77  ? 7.912   7.036   1.561   1.00 36.61 77  C 1 
ATOM 2814 C CD  . LYS C 3 77  ? 6.446   7.369   1.371   1.00 34.29 77  C 1 
ATOM 2815 C CE  . LYS C 3 77  ? 6.076   7.771   -0.063  1.00 30.74 77  C 1 
ATOM 2816 N NZ  . LYS C 3 77  ? 4.598   7.697   -0.259  1.00 27.92 77  C 1 
ATOM 2817 N N   . TRP C 3 78  ? 10.858  5.794   5.420   1.00 52.28 78  C 1 
ATOM 2818 C CA  . TRP C 3 78  ? 11.437  6.302   6.651   1.00 52.38 78  C 1 
ATOM 2819 C C   . TRP C 3 78  ? 11.440  7.825   6.504   1.00 54.30 78  C 1 
ATOM 2820 O O   . TRP C 3 78  ? 12.231  8.370   5.737   1.00 52.25 78  C 1 
ATOM 2821 C CB  . TRP C 3 78  ? 12.847  5.761   6.843   1.00 48.21 78  C 1 
ATOM 2822 C CG  . TRP C 3 78  ? 12.909  4.555   7.710   1.00 46.29 78  C 1 
ATOM 2823 C CD1 . TRP C 3 78  ? 12.147  3.462   7.606   1.00 42.16 78  C 1 
ATOM 2824 C CD2 . TRP C 3 78  ? 13.811  4.323   8.838   1.00 41.77 78  C 1 
ATOM 2825 N NE1 . TRP C 3 78  ? 12.514  2.548   8.580   1.00 39.91 78  C 1 
ATOM 2826 C CE2 . TRP C 3 78  ? 13.548  3.031   9.340   1.00 40.31 78  C 1 
ATOM 2827 C CE3 . TRP C 3 78  ? 14.841  5.061   9.439   1.00 41.11 78  C 1 
ATOM 2828 C CZ2 . TRP C 3 78  ? 14.289  2.477   10.400  1.00 38.16 78  C 1 
ATOM 2829 C CZ3 . TRP C 3 78  ? 15.589  4.511   10.504  1.00 39.16 78  C 1 
ATOM 2830 C CH2 . TRP C 3 78  ? 15.309  3.237   10.970  1.00 36.86 78  C 1 
ATOM 2831 N N   . PRO C 3 79  ? 10.491  8.486   7.113   1.00 57.83 79  C 1 
ATOM 2832 C CA  . PRO C 3 79  ? 10.209  9.844   6.714   1.00 58.70 79  C 1 
ATOM 2833 C C   . PRO C 3 79  ? 11.396  10.711  7.090   1.00 61.34 79  C 1 
ATOM 2834 O O   . PRO C 3 79  ? 11.988  10.564  8.162   1.00 59.83 79  C 1 
ATOM 2835 C CB  . PRO C 3 79  ? 8.891   10.222  7.391   1.00 55.47 79  C 1 
ATOM 2836 C CG  . PRO C 3 79  ? 8.301   8.887   7.860   1.00 53.55 79  C 1 
ATOM 2837 C CD  . PRO C 3 79  ? 9.548   8.041   8.091   1.00 53.64 79  C 1 
ATOM 2838 N N   . TRP C 3 80  ? 11.716  11.634  6.210   1.00 58.75 80  C 1 
ATOM 2839 C CA  . TRP C 3 80  ? 12.809  12.591  6.421   1.00 59.35 80  C 1 
ATOM 2840 C C   . TRP C 3 80  ? 12.766  13.260  7.813   1.00 61.43 80  C 1 
ATOM 2841 O O   . TRP C 3 80  ? 13.805  13.592  8.370   1.00 61.41 80  C 1 
ATOM 2842 C CB  . TRP C 3 80  ? 12.733  13.642  5.320   1.00 57.85 80  C 1 
ATOM 2843 C CG  . TRP C 3 80  ? 11.665  14.700  5.454   1.00 56.08 80  C 1 
ATOM 2844 C CD1 . TRP C 3 80  ? 10.381  14.521  5.806   1.00 50.84 80  C 1 
ATOM 2845 C CD2 . TRP C 3 80  ? 11.824  16.141  5.251   1.00 52.16 80  C 1 
ATOM 2846 N NE1 . TRP C 3 80  ? 9.727   15.763  5.839   1.00 47.84 80  C 1 
ATOM 2847 C CE2 . TRP C 3 80  ? 10.586  16.774  5.490   1.00 50.27 80  C 1 
ATOM 2848 C CE3 . TRP C 3 80  ? 12.913  16.948  4.872   1.00 50.42 80  C 1 
ATOM 2849 C CZ2 . TRP C 3 80  ? 10.414  18.170  5.371   1.00 48.35 80  C 1 
ATOM 2850 C CZ3 . TRP C 3 80  ? 12.747  18.341  4.739   1.00 48.84 80  C 1 
ATOM 2851 C CH2 . TRP C 3 80  ? 11.517  18.949  4.994   1.00 46.55 80  C 1 
ATOM 2852 N N   . TYR C 3 81  ? 11.580  13.398  8.411   1.00 60.67 81  C 1 
ATOM 2853 C CA  . TYR C 3 81  ? 11.423  13.950  9.754   1.00 61.09 81  C 1 
ATOM 2854 C C   . TYR C 3 81  ? 12.003  13.042  10.845  1.00 61.92 81  C 1 
ATOM 2855 O O   . TYR C 3 81  ? 12.397  13.550  11.889  1.00 63.22 81  C 1 
ATOM 2856 C CB  . TYR C 3 81  ? 9.953   14.256  10.049  1.00 60.18 81  C 1 
ATOM 2857 C CG  . TYR C 3 81  ? 9.040   13.050  10.162  1.00 57.75 81  C 1 
ATOM 2858 C CD1 . TYR C 3 81  ? 8.199   12.708  9.098   1.00 53.25 81  C 1 
ATOM 2859 C CD2 . TYR C 3 81  ? 9.032   12.258  11.329  1.00 53.38 81  C 1 
ATOM 2860 C CE1 . TYR C 3 81  ? 7.361   11.579  9.190   1.00 49.09 81  C 1 
ATOM 2861 C CE2 . TYR C 3 81  ? 8.203   11.121  11.420  1.00 50.73 81  C 1 
ATOM 2862 C CZ  . TYR C 3 81  ? 7.367   10.788  10.349  1.00 51.23 81  C 1 
ATOM 2863 O OH  . TYR C 3 81  ? 6.563   9.687   10.424  1.00 47.99 81  C 1 
ATOM 2864 N N   . ILE C 3 82  ? 12.094  11.737  10.632  1.00 67.37 82  C 1 
ATOM 2865 C CA  . ILE C 3 82  ? 12.747  10.833  11.584  1.00 67.46 82  C 1 
ATOM 2866 C C   . ILE C 3 82  ? 14.259  11.032  11.525  1.00 68.88 82  C 1 
ATOM 2867 O O   . ILE C 3 82  ? 14.902  11.125  12.568  1.00 68.74 82  C 1 
ATOM 2868 C CB  . ILE C 3 82  ? 12.321  9.367   11.335  1.00 65.36 82  C 1 
ATOM 2869 C CG1 . ILE C 3 82  ? 10.856  9.222   11.801  1.00 61.48 82  C 1 
ATOM 2870 C CG2 . ILE C 3 82  ? 13.232  8.375   12.079  1.00 59.49 82  C 1 
ATOM 2871 C CD1 . ILE C 3 82  ? 10.192  7.906   11.434  1.00 55.53 82  C 1 
ATOM 2872 N N   . TRP C 3 83  ? 14.807  11.194  10.324  1.00 64.81 83  C 1 
ATOM 2873 C CA  . TRP C 3 83  ? 16.208  11.595  10.153  1.00 65.99 83  C 1 
ATOM 2874 C C   . TRP C 3 83  ? 16.456  12.982  10.759  1.00 68.46 83  C 1 
ATOM 2875 O O   . TRP C 3 83  ? 17.430  13.162  11.486  1.00 69.13 83  C 1 
ATOM 2876 C CB  . TRP C 3 83  ? 16.563  11.560  8.669   1.00 63.31 83  C 1 
ATOM 2877 C CG  . TRP C 3 83  ? 16.903  10.191  8.168   1.00 59.36 83  C 1 
ATOM 2878 C CD1 . TRP C 3 83  ? 16.029  9.230   7.799   1.00 53.00 83  C 1 
ATOM 2879 C CD2 . TRP C 3 83  ? 18.233  9.614   8.017   1.00 53.54 83  C 1 
ATOM 2880 N NE1 . TRP C 3 83  ? 16.736  8.090   7.418   1.00 49.77 83  C 1 
ATOM 2881 C CE2 . TRP C 3 83  ? 18.088  8.292   7.542   1.00 51.56 83  C 1 
ATOM 2882 C CE3 . TRP C 3 83  ? 19.539  10.106  8.240   1.00 51.03 83  C 1 
ATOM 2883 C CZ2 . TRP C 3 83  ? 19.211  7.471   7.277   1.00 49.55 83  C 1 
ATOM 2884 C CZ3 . TRP C 3 83  ? 20.662  9.284   7.979   1.00 50.51 83  C 1 
ATOM 2885 C CH2 . TRP C 3 83  ? 20.489  7.980   7.504   1.00 49.40 83  C 1 
ATOM 2886 N N   . LEU C 3 84  ? 15.566  13.935  10.557  1.00 68.31 84  C 1 
ATOM 2887 C CA  . LEU C 3 84  ? 15.604  15.240  11.220  1.00 69.19 84  C 1 
ATOM 2888 C C   . LEU C 3 84  ? 15.524  15.108  12.743  1.00 70.20 84  C 1 
ATOM 2889 O O   . LEU C 3 84  ? 16.271  15.788  13.444  1.00 70.86 84  C 1 
ATOM 2890 C CB  . LEU C 3 84  ? 14.458  16.118  10.697  1.00 68.08 84  C 1 
ATOM 2891 C CG  . LEU C 3 84  ? 14.841  16.940  9.456   1.00 63.72 84  C 1 
ATOM 2892 C CD1 . LEU C 3 84  ? 13.585  17.473  8.779   1.00 58.44 84  C 1 
ATOM 2893 C CD2 . LEU C 3 84  ? 15.708  18.147  9.845   1.00 57.96 84  C 1 
ATOM 2894 N N   . GLY C 3 85  ? 14.702  14.206  13.260  1.00 72.90 85  C 1 
ATOM 2895 C CA  . GLY C 3 85  ? 14.622  13.895  14.685  1.00 71.64 85  C 1 
ATOM 2896 C C   . GLY C 3 85  ? 15.942  13.367  15.235  1.00 72.53 85  C 1 
ATOM 2897 O O   . GLY C 3 85  ? 16.401  13.827  16.278  1.00 71.89 85  C 1 
ATOM 2898 N N   . PHE C 3 86  ? 16.598  12.457  14.510  1.00 68.94 86  C 1 
ATOM 2899 C CA  . PHE C 3 86  ? 17.931  11.971  14.891  1.00 69.54 86  C 1 
ATOM 2900 C C   . PHE C 3 86  ? 18.983  13.085  14.860  1.00 71.49 86  C 1 
ATOM 2901 O O   . PHE C 3 86  ? 19.773  13.210  15.795  1.00 72.75 86  C 1 
ATOM 2902 C CB  . PHE C 3 86  ? 18.350  10.816  13.972  1.00 67.25 86  C 1 
ATOM 2903 C CG  . PHE C 3 86  ? 17.984  9.452   14.514  1.00 63.33 86  C 1 
ATOM 2904 C CD1 . PHE C 3 86  ? 18.698  8.918   15.600  1.00 57.17 86  C 1 
ATOM 2905 C CD2 . PHE C 3 86  ? 16.944  8.715   13.935  1.00 57.38 86  C 1 
ATOM 2906 C CE1 . PHE C 3 86  ? 18.369  7.649   16.106  1.00 53.55 86  C 1 
ATOM 2907 C CE2 . PHE C 3 86  ? 16.615  7.448   14.441  1.00 53.43 86  C 1 
ATOM 2908 C CZ  . PHE C 3 86  ? 17.326  6.910   15.525  1.00 56.15 86  C 1 
ATOM 2909 N N   . ILE C 3 87  ? 18.989  13.919  13.822  1.00 71.72 87  C 1 
ATOM 2910 C CA  . ILE C 3 87  ? 19.920  15.051  13.700  1.00 73.01 87  C 1 
ATOM 2911 C C   . ILE C 3 87  ? 19.658  16.064  14.819  1.00 73.82 87  C 1 
ATOM 2912 O O   . ILE C 3 87  ? 20.601  16.494  15.485  1.00 74.87 87  C 1 
ATOM 2913 C CB  . ILE C 3 87  ? 19.821  15.677  12.296  1.00 73.23 87  C 1 
ATOM 2914 C CG1 . ILE C 3 87  ? 20.343  14.696  11.221  1.00 71.00 87  C 1 
ATOM 2915 C CG2 . ILE C 3 87  ? 20.605  16.996  12.217  1.00 68.67 87  C 1 
ATOM 2916 C CD1 . ILE C 3 87  ? 19.936  15.069  9.784   1.00 65.82 87  C 1 
ATOM 2917 N N   . ALA C 3 88  ? 18.404  16.411  15.084  1.00 73.66 88  C 1 
ATOM 2918 C CA  . ALA C 3 88  ? 18.035  17.318  16.160  1.00 72.62 88  C 1 
ATOM 2919 C C   . ALA C 3 88  ? 18.411  16.748  17.544  1.00 72.97 88  C 1 
ATOM 2920 O O   . ALA C 3 88  ? 18.921  17.485  18.382  1.00 71.82 88  C 1 
ATOM 2921 C CB  . ALA C 3 88  ? 16.526  17.607  16.066  1.00 71.18 88  C 1 
ATOM 2922 N N   . GLY C 3 89  ? 18.241  15.444  17.747  1.00 75.57 89  C 1 
ATOM 2923 C CA  . GLY C 3 89  ? 18.677  14.756  18.962  1.00 74.37 89  C 1 
ATOM 2924 C C   . GLY C 3 89  ? 20.193  14.824  19.150  1.00 75.57 89  C 1 
ATOM 2925 O O   . GLY C 3 89  ? 20.660  15.163  20.237  1.00 74.95 89  C 1 
ATOM 2926 N N   . LEU C 3 90  ? 20.973  14.585  18.094  1.00 73.58 90  C 1 
ATOM 2927 C CA  . LEU C 3 90  ? 22.435  14.718  18.135  1.00 74.56 90  C 1 
ATOM 2928 C C   . LEU C 3 90  ? 22.869  16.164  18.420  1.00 75.60 90  C 1 
ATOM 2929 O O   . LEU C 3 90  ? 23.732  16.380  19.266  1.00 76.54 90  C 1 
ATOM 2930 C CB  . LEU C 3 90  ? 23.037  14.232  16.805  1.00 73.54 90  C 1 
ATOM 2931 C CG  . LEU C 3 90  ? 23.132  12.696  16.682  1.00 69.18 90  C 1 
ATOM 2932 C CD1 . LEU C 3 90  ? 23.479  12.317  15.247  1.00 62.52 90  C 1 
ATOM 2933 C CD2 . LEU C 3 90  ? 24.214  12.125  17.600  1.00 64.14 90  C 1 
ATOM 2934 N N   . ILE C 3 91  ? 22.245  17.153  17.776  1.00 76.37 91  C 1 
ATOM 2935 C CA  . ILE C 3 91  ? 22.514  18.576  18.039  1.00 76.54 91  C 1 
ATOM 2936 C C   . ILE C 3 91  ? 22.178  18.921  19.488  1.00 76.72 91  C 1 
ATOM 2937 O O   . ILE C 3 91  ? 22.971  19.590  20.151  1.00 76.84 91  C 1 
ATOM 2938 C CB  . ILE C 3 91  ? 21.739  19.464  17.038  1.00 76.95 91  C 1 
ATOM 2939 C CG1 . ILE C 3 91  ? 22.305  19.289  15.612  1.00 74.23 91  C 1 
ATOM 2940 C CG2 . ILE C 3 91  ? 21.808  20.948  17.444  1.00 71.94 91  C 1 
ATOM 2941 C CD1 . ILE C 3 91  ? 21.394  19.865  14.517  1.00 68.08 91  C 1 
ATOM 2942 N N   . ALA C 3 92  ? 21.060  18.436  20.020  1.00 76.64 92  C 1 
ATOM 2943 C CA  . ALA C 3 92  ? 20.677  18.659  21.408  1.00 75.40 92  C 1 
ATOM 2944 C C   . ALA C 3 92  ? 21.694  18.054  22.389  1.00 75.86 92  C 1 
ATOM 2945 O O   . ALA C 3 92  ? 22.089  18.726  23.344  1.00 75.24 92  C 1 
ATOM 2946 C CB  . ALA C 3 92  ? 19.266  18.103  21.638  1.00 73.72 92  C 1 
ATOM 2947 N N   . ILE C 3 93  ? 22.187  16.841  22.127  1.00 76.23 93  C 1 
ATOM 2948 C CA  . ILE C 3 93  ? 23.227  16.202  22.954  1.00 76.09 93  C 1 
ATOM 2949 C C   . ILE C 3 93  ? 24.525  17.019  22.915  1.00 76.76 93  C 1 
ATOM 2950 O O   . ILE C 3 93  ? 25.129  17.274  23.960  1.00 76.98 93  C 1 
ATOM 2951 C CB  . ILE C 3 93  ? 23.454  14.741  22.511  1.00 75.11 93  C 1 
ATOM 2952 C CG1 . ILE C 3 93  ? 22.216  13.876  22.851  1.00 71.37 93  C 1 
ATOM 2953 C CG2 . ILE C 3 93  ? 24.705  14.139  23.173  1.00 68.11 93  C 1 
ATOM 2954 C CD1 . ILE C 3 93  ? 22.184  12.528  22.118  1.00 64.80 93  C 1 
ATOM 2955 N N   . VAL C 3 94  ? 24.950  17.479  21.736  1.00 75.72 94  C 1 
ATOM 2956 C CA  . VAL C 3 94  ? 26.140  18.333  21.588  1.00 75.58 94  C 1 
ATOM 2957 C C   . VAL C 3 94  ? 25.947  19.655  22.332  1.00 75.48 94  C 1 
ATOM 2958 O O   . VAL C 3 94  ? 26.830  20.058  23.082  1.00 75.53 94  C 1 
ATOM 2959 C CB  . VAL C 3 94  ? 26.465  18.558  20.101  1.00 75.34 94  C 1 
ATOM 2960 C CG1 . VAL C 3 94  ? 27.576  19.583  19.898  1.00 71.21 94  C 1 
ATOM 2961 C CG2 . VAL C 3 94  ? 26.947  17.249  19.447  1.00 70.31 94  C 1 
ATOM 2962 N N   . MET C 3 95  ? 24.795  20.295  22.195  1.00 76.23 95  C 1 
ATOM 2963 C CA  . MET C 3 95  ? 24.471  21.541  22.909  1.00 75.26 95  C 1 
ATOM 2964 C C   . MET C 3 95  ? 24.501  21.350  24.421  1.00 75.20 95  C 1 
ATOM 2965 O O   . MET C 3 95  ? 25.114  22.147  25.125  1.00 75.88 95  C 1 
ATOM 2966 C CB  . MET C 3 95  ? 23.094  22.054  22.465  1.00 74.27 95  C 1 
ATOM 2967 C CG  . MET C 3 95  ? 23.144  22.777  21.115  1.00 67.79 95  C 1 
ATOM 2968 S SD  . MET C 3 95  ? 23.999  24.362  21.188  1.00 62.12 95  C 1 
ATOM 2969 C CE  . MET C 3 95  ? 23.029  25.278  19.961  1.00 55.44 95  C 1 
ATOM 2970 N N   . VAL C 3 96  ? 23.913  20.274  24.932  1.00 76.33 96  C 1 
ATOM 2971 C CA  . VAL C 3 96  ? 23.943  19.943  26.363  1.00 75.04 96  C 1 
ATOM 2972 C C   . VAL C 3 96  ? 25.378  19.710  26.845  1.00 74.86 96  C 1 
ATOM 2973 O O   . VAL C 3 96  ? 25.759  20.183  27.911  1.00 74.37 96  C 1 
ATOM 2974 C CB  . VAL C 3 96  ? 23.046  18.721  26.645  1.00 73.99 96  C 1 
ATOM 2975 C CG1 . VAL C 3 96  ? 23.227  18.149  28.049  1.00 69.73 96  C 1 
ATOM 2976 C CG2 . VAL C 3 96  ? 21.566  19.097  26.508  1.00 67.64 96  C 1 
ATOM 2977 N N   . THR C 3 97  ? 26.202  19.048  26.044  1.00 74.31 97  C 1 
ATOM 2978 C CA  . THR C 3 97  ? 27.613  18.802  26.378  1.00 73.91 97  C 1 
ATOM 2979 C C   . THR C 3 97  ? 28.410  20.107  26.420  1.00 74.18 97  C 1 
ATOM 2980 O O   . THR C 3 97  ? 29.147  20.351  27.375  1.00 73.87 97  C 1 
ATOM 2981 C CB  . THR C 3 97  ? 28.250  17.818  25.384  1.00 73.38 97  C 1 
ATOM 2982 O OG1 . THR C 3 97  ? 27.461  16.667  25.256  1.00 68.68 97  C 1 
ATOM 2983 C CG2 . THR C 3 97  ? 29.617  17.356  25.847  1.00 66.22 97  C 1 
ATOM 2984 N N   . ILE C 3 98  ? 28.235  20.981  25.437  1.00 74.36 98  C 1 
ATOM 2985 C CA  . ILE C 3 98  ? 28.857  22.315  25.411  1.00 73.85 98  C 1 
ATOM 2986 C C   . ILE C 3 98  ? 28.400  23.134  26.618  1.00 72.91 98  C 1 
ATOM 2987 O O   . ILE C 3 98  ? 29.222  23.759  27.286  1.00 72.62 98  C 1 
ATOM 2988 C CB  . ILE C 3 98  ? 28.544  23.032  24.080  1.00 74.34 98  C 1 
ATOM 2989 C CG1 . ILE C 3 98  ? 29.257  22.318  22.904  1.00 72.37 98  C 1 
ATOM 2990 C CG2 . ILE C 3 98  ? 28.972  24.511  24.126  1.00 70.57 98  C 1 
ATOM 2991 C CD1 . ILE C 3 98  ? 28.753  22.754  21.526  1.00 67.56 98  C 1 
ATOM 2992 N N   . MET C 3 99  ? 27.109  23.104  26.949  1.00 74.26 99  C 1 
ATOM 2993 C CA  . MET C 3 99  ? 26.554  23.788  28.117  1.00 72.53 99  C 1 
ATOM 2994 C C   . MET C 3 99  ? 27.181  23.299  29.417  1.00 71.98 99  C 1 
ATOM 2995 O O   . MET C 3 99  ? 27.549  24.115  30.253  1.00 71.65 99  C 1 
ATOM 2996 C CB  . MET C 3 99  ? 25.039  23.551  28.143  1.00 70.74 99  C 1 
ATOM 2997 C CG  . MET C 3 99  ? 24.278  24.587  27.332  1.00 64.96 99  C 1 
ATOM 2998 S SD  . MET C 3 99  ? 23.245  25.545  28.436  1.00 60.35 99  C 1 
ATOM 2999 C CE  . MET C 3 99  ? 22.208  26.387  27.251  1.00 54.46 99  C 1 
ATOM 3000 N N   . LEU C 3 100 ? 27.357  21.981  29.593  1.00 71.50 100 C 1 
ATOM 3001 C CA  . LEU C 3 100 ? 28.045  21.415  30.753  1.00 70.76 100 C 1 
ATOM 3002 C C   . LEU C 3 100 ? 29.498  21.888  30.825  1.00 70.34 100 C 1 
ATOM 3003 O O   . LEU C 3 100 ? 29.959  22.297  31.892  1.00 69.11 100 C 1 
ATOM 3004 C CB  . LEU C 3 100 ? 27.976  19.877  30.705  1.00 70.40 100 C 1 
ATOM 3005 C CG  . LEU C 3 100 ? 26.630  19.307  31.165  1.00 66.86 100 C 1 
ATOM 3006 C CD1 . LEU C 3 100 ? 26.517  17.833  30.774  1.00 61.86 100 C 1 
ATOM 3007 C CD2 . LEU C 3 100 ? 26.470  19.396  32.687  1.00 62.19 100 C 1 
ATOM 3008 N N   . CYS C 3 101 ? 30.209  21.906  29.699  1.00 68.87 101 C 1 
ATOM 3009 C CA  . CYS C 3 101 ? 31.576  22.424  29.629  1.00 68.18 101 C 1 
ATOM 3010 C C   . CYS C 3 101 ? 31.630  23.918  29.971  1.00 67.00 101 C 1 
ATOM 3011 O O   . CYS C 3 101 ? 32.487  24.340  30.735  1.00 65.15 101 C 1 
ATOM 3012 C CB  . CYS C 3 101 ? 32.160  22.159  28.238  1.00 67.77 101 C 1 
ATOM 3013 S SG  . CYS C 3 101 ? 32.466  20.383  28.003  1.00 62.16 101 C 1 
ATOM 3014 N N   . CYS C 3 102 ? 30.698  24.725  29.468  1.00 69.30 102 C 1 
ATOM 3015 C CA  . CYS C 3 102 ? 30.610  26.144  29.807  1.00 67.61 102 C 1 
ATOM 3016 C C   . CYS C 3 102 ? 30.311  26.365  31.289  1.00 65.62 102 C 1 
ATOM 3017 O O   . CYS C 3 102 ? 30.940  27.214  31.913  1.00 63.15 102 C 1 
ATOM 3018 C CB  . CYS C 3 102 ? 29.563  26.826  28.919  1.00 66.36 102 C 1 
ATOM 3019 S SG  . CYS C 3 102 ? 30.204  27.052  27.234  1.00 60.89 102 C 1 
ATOM 3020 N N   . MET C 3 103 ? 29.407  25.595  31.885  1.00 70.17 103 C 1 
ATOM 3021 C CA  . MET C 3 103 ? 29.124  25.695  33.326  1.00 68.07 103 C 1 
ATOM 3022 C C   . MET C 3 103 ? 30.339  25.360  34.170  1.00 66.00 103 C 1 
ATOM 3023 O O   . MET C 3 103 ? 30.669  26.102  35.084  1.00 63.71 103 C 1 
ATOM 3024 C CB  . MET C 3 103 ? 27.981  24.760  33.724  1.00 65.91 103 C 1 
ATOM 3025 C CG  . MET C 3 103 ? 26.627  25.378  33.474  1.00 61.64 103 C 1 
ATOM 3026 S SD  . MET C 3 103 ? 25.470  24.929  34.770  1.00 57.51 103 C 1 
ATOM 3027 C CE  . MET C 3 103 ? 23.931  25.302  33.940  1.00 51.07 103 C 1 
ATOM 3028 N N   . THR C 3 104 ? 31.040  24.263  33.863  1.00 67.47 104 C 1 
ATOM 3029 C CA  . THR C 3 104 ? 32.238  23.875  34.609  1.00 64.81 104 C 1 
ATOM 3030 C C   . THR C 3 104 ? 33.359  24.897  34.445  1.00 63.22 104 C 1 
ATOM 3031 O O   . THR C 3 104 ? 34.031  25.231  35.421  1.00 58.34 104 C 1 
ATOM 3032 C CB  . THR C 3 104 ? 32.730  22.486  34.194  1.00 61.93 104 C 1 
ATOM 3033 O OG1 . THR C 3 104 ? 32.844  22.366  32.800  1.00 56.27 104 C 1 
ATOM 3034 C CG2 . THR C 3 104 ? 31.775  21.390  34.656  1.00 55.90 104 C 1 
ATOM 3035 N N   . SER C 3 105 ? 33.530  25.492  33.276  1.00 62.50 105 C 1 
ATOM 3036 C CA  . SER C 3 105 ? 34.488  26.571  33.032  1.00 60.40 105 C 1 
ATOM 3037 C C   . SER C 3 105 ? 34.112  27.842  33.791  1.00 57.97 105 C 1 
ATOM 3038 O O   . SER C 3 105 ? 34.967  28.475  34.395  1.00 54.36 105 C 1 
ATOM 3039 C CB  . SER C 3 105 ? 34.591  26.875  31.535  1.00 58.10 105 C 1 
ATOM 3040 O OG  . SER C 3 105 ? 35.007  25.730  30.817  1.00 53.75 105 C 1 
ATOM 3041 N N   . CYS C 3 106 ? 32.850  28.204  33.846  1.00 55.19 106 C 1 
ATOM 3042 C CA  . CYS C 3 106 ? 32.363  29.369  34.586  1.00 52.33 106 C 1 
ATOM 3043 C C   . CYS C 3 106 ? 32.575  29.211  36.099  1.00 50.65 106 C 1 
ATOM 3044 O O   . CYS C 3 106 ? 33.057  30.125  36.752  1.00 47.50 106 C 1 
ATOM 3045 C CB  . CYS C 3 106 ? 30.883  29.603  34.236  1.00 50.12 106 C 1 
ATOM 3046 S SG  . CYS C 3 106 ? 30.566  31.368  34.020  1.00 47.59 106 C 1 
ATOM 3047 N N   . CYS C 3 107 ? 32.318  28.032  36.658  1.00 56.01 107 C 1 
ATOM 3048 C CA  . CYS C 3 107 ? 32.635  27.733  38.059  1.00 53.88 107 C 1 
ATOM 3049 C C   . CYS C 3 107 ? 34.144  27.826  38.339  1.00 52.16 107 C 1 
ATOM 3050 O O   . CYS C 3 107 ? 34.546  28.313  39.385  1.00 48.82 107 C 1 
ATOM 3051 C CB  . CYS C 3 107 ? 32.123  26.343  38.416  1.00 51.17 107 C 1 
ATOM 3052 S SG  . CYS C 3 107 ? 30.326  26.381  38.731  1.00 48.15 107 C 1 
ATOM 3053 N N   . SER C 3 108 ? 34.991  27.410  37.403  1.00 53.25 108 C 1 
ATOM 3054 C CA  . SER C 3 108 ? 36.446  27.530  37.533  1.00 52.18 108 C 1 
ATOM 3055 C C   . SER C 3 108 ? 36.897  28.991  37.499  1.00 50.85 108 C 1 
ATOM 3056 O O   . SER C 3 108 ? 37.704  29.399  38.332  1.00 47.70 108 C 1 
ATOM 3057 C CB  . SER C 3 108 ? 37.156  26.727  36.436  1.00 48.76 108 C 1 
ATOM 3058 O OG  . SER C 3 108 ? 36.787  25.363  36.514  1.00 45.65 108 C 1 
ATOM 3059 N N   . CYS C 3 109 ? 36.349  29.823  36.616  1.00 48.06 109 C 1 
ATOM 3060 C CA  . CYS C 3 109 ? 36.619  31.268  36.579  1.00 47.03 109 C 1 
ATOM 3061 C C   . CYS C 3 109 ? 36.164  31.977  37.859  1.00 46.03 109 C 1 
ATOM 3062 O O   . CYS C 3 109 ? 36.887  32.825  38.366  1.00 43.46 109 C 1 
ATOM 3063 C CB  . CYS C 3 109 ? 35.934  31.892  35.360  1.00 44.23 109 C 1 
ATOM 3064 S SG  . CYS C 3 109 ? 37.005  31.768  33.891  1.00 41.16 109 C 1 
ATOM 3065 N N   . LEU C 3 110 ? 35.032  31.616  38.410  1.00 49.03 110 C 1 
ATOM 3066 C CA  . LEU C 3 110 ? 34.558  32.155  39.694  1.00 47.73 110 C 1 
ATOM 3067 C C   . LEU C 3 110 ? 35.517  31.846  40.831  1.00 46.58 110 C 1 
ATOM 3068 O O   . LEU C 3 110 ? 35.815  32.716  41.639  1.00 42.70 110 C 1 
ATOM 3069 C CB  . LEU C 3 110 ? 33.177  31.567  39.996  1.00 43.82 110 C 1 
ATOM 3070 C CG  . LEU C 3 110 ? 32.052  32.422  39.407  1.00 41.68 110 C 1 
ATOM 3071 C CD1 . LEU C 3 110 ? 30.766  31.593  39.339  1.00 39.12 110 C 1 
ATOM 3072 C CD2 . LEU C 3 110 ? 31.838  33.654  40.275  1.00 39.53 110 C 1 
ATOM 3073 N N   . LYS C 3 111 ? 36.041  30.633  40.878  1.00 48.11 111 C 1 
ATOM 3074 C CA  . LYS C 3 111 ? 37.037  30.245  41.880  1.00 47.63 111 C 1 
ATOM 3075 C C   . LYS C 3 111 ? 38.334  31.044  41.728  1.00 46.06 111 C 1 
ATOM 3076 O O   . LYS C 3 111 ? 38.927  31.427  42.724  1.00 43.55 111 C 1 
ATOM 3077 C CB  . LYS C 3 111 ? 37.255  28.732  41.782  1.00 46.19 111 C 1 
ATOM 3078 C CG  . LYS C 3 111 ? 37.539  28.122  43.151  1.00 42.81 111 C 1 
ATOM 3079 C CD  . LYS C 3 111 ? 37.712  26.606  43.042  1.00 40.61 111 C 1 
ATOM 3080 C CE  . LYS C 3 111 ? 37.866  25.990  44.426  1.00 35.65 111 C 1 
ATOM 3081 N NZ  . LYS C 3 111 ? 38.084  24.528  44.354  1.00 32.07 111 C 1 
ATOM 3082 N N   . GLY C 3 112 ? 38.749  31.359  40.501  1.00 44.51 112 C 1 
ATOM 3083 C CA  . GLY C 3 112 ? 39.871  32.246  40.200  1.00 44.12 112 C 1 
ATOM 3084 C C   . GLY C 3 112 ? 39.627  33.691  40.633  1.00 43.44 112 C 1 
ATOM 3085 O O   . GLY C 3 112 ? 40.482  34.296  41.271  1.00 40.40 112 C 1 
ATOM 3086 N N   . CYS C 3 113 ? 38.449  34.245  40.382  1.00 44.83 113 C 1 
ATOM 3087 C CA  . CYS C 3 113 ? 38.086  35.603  40.814  1.00 44.13 113 C 1 
ATOM 3088 C C   . CYS C 3 113 ? 38.049  35.736  42.343  1.00 42.93 113 C 1 
ATOM 3089 O O   . CYS C 3 113 ? 38.518  36.740  42.873  1.00 40.46 113 C 1 
ATOM 3090 C CB  . CYS C 3 113 ? 36.731  36.008  40.211  1.00 41.10 113 C 1 
ATOM 3091 S SG  . CYS C 3 113 ? 36.984  37.073  38.767  1.00 37.84 113 C 1 
ATOM 3092 N N   . CYS C 3 114 ? 37.599  34.743  43.082  1.00 45.01 114 C 1 
ATOM 3093 C CA  . CYS C 3 114 ? 37.681  34.749  44.543  1.00 44.95 114 C 1 
ATOM 3094 C C   . CYS C 3 114 ? 39.126  34.761  45.051  1.00 43.69 114 C 1 
ATOM 3095 O O   . CYS C 3 114 ? 39.391  35.318  46.108  1.00 41.04 114 C 1 
ATOM 3096 C CB  . CYS C 3 114 ? 36.918  33.543  45.114  1.00 42.36 114 C 1 
ATOM 3097 S SG  . CYS C 3 114 ? 35.127  33.839  45.047  1.00 39.50 114 C 1 
ATOM 3098 N N   . SER C 3 115 ? 40.082  34.206  44.298  1.00 43.97 115 C 1 
ATOM 3099 C CA  . SER C 3 115 ? 41.503  34.278  44.658  1.00 44.26 115 C 1 
ATOM 3100 C C   . SER C 3 115 ? 42.074  35.691  44.531  1.00 43.48 115 C 1 
ATOM 3101 O O   . SER C 3 115 ? 43.017  36.023  45.246  1.00 40.56 115 C 1 
ATOM 3102 C CB  . SER C 3 115 ? 42.340  33.308  43.818  1.00 41.51 115 C 1 
ATOM 3103 O OG  . SER C 3 115 ? 41.902  31.967  44.031  1.00 38.03 115 C 1 
ATOM 3104 N N   . CYS C 3 116 ? 41.514  36.573  43.706  1.00 42.54 116 C 1 
ATOM 3105 C CA  . CYS C 3 116 ? 41.944  37.971  43.615  1.00 42.17 116 C 1 
ATOM 3106 C C   . CYS C 3 116 ? 41.676  38.764  44.896  1.00 41.10 116 C 1 
ATOM 3107 O O   . CYS C 3 116 ? 42.383  39.734  45.162  1.00 38.86 116 C 1 
ATOM 3108 C CB  . CYS C 3 116 ? 41.277  38.643  42.413  1.00 39.59 116 C 1 
ATOM 3109 S SG  . CYS C 3 116 ? 41.948  37.980  40.849  1.00 36.48 116 C 1 
ATOM 3110 N N   . GLY C 3 117 ? 40.746  38.354  45.730  1.00 41.74 117 C 1 
ATOM 3111 C CA  . GLY C 3 117 ? 40.525  38.958  47.045  1.00 42.30 117 C 1 
ATOM 3112 C C   . GLY C 3 117 ? 41.713  38.809  48.000  1.00 41.31 117 C 1 
ATOM 3113 O O   . GLY C 3 117 ? 41.861  39.599  48.927  1.00 38.72 117 C 1 
ATOM 3114 N N   . SER C 3 118 ? 42.616  37.868  47.761  1.00 43.19 118 C 1 
ATOM 3115 C CA  . SER C 3 118 ? 43.829  37.699  48.572  1.00 43.95 118 C 1 
ATOM 3116 C C   . SER C 3 118 ? 44.815  38.854  48.418  1.00 43.41 118 C 1 
ATOM 3117 O O   . SER C 3 118 ? 45.638  39.053  49.307  1.00 40.29 118 C 1 
ATOM 3118 C CB  . SER C 3 118 ? 44.549  36.393  48.221  1.00 40.82 118 C 1 
ATOM 3119 O OG  . SER C 3 118 ? 43.665  35.282  48.313  1.00 36.97 118 C 1 
ATOM 3120 N N   . CYS C 3 119 ? 44.753  39.649  47.351  1.00 35.75 119 C 1 
ATOM 3121 C CA  . CYS C 3 119 ? 45.648  40.788  47.155  1.00 36.41 119 C 1 
ATOM 3122 C C   . CYS C 3 119 ? 45.441  41.883  48.208  1.00 35.48 119 C 1 
ATOM 3123 O O   . CYS C 3 119 ? 46.404  42.515  48.616  1.00 34.58 119 C 1 
ATOM 3124 C CB  . CYS C 3 119 ? 45.472  41.349  45.742  1.00 35.19 119 C 1 
ATOM 3125 S SG  . CYS C 3 119 ? 46.024  40.128  44.500  1.00 32.40 119 C 1 
ATOM 3126 N N   . CYS C 3 120 ? 44.236  42.079  48.720  1.00 34.34 120 C 1 
ATOM 3127 C CA  . CYS C 3 120 ? 43.979  43.101  49.739  1.00 35.93 120 C 1 
ATOM 3128 C C   . CYS C 3 120 ? 44.589  42.759  51.103  1.00 33.99 120 C 1 
ATOM 3129 O O   . CYS C 3 120 ? 44.909  43.667  51.867  1.00 32.22 120 C 1 
ATOM 3130 C CB  . CYS C 3 120 ? 42.467  43.327  49.874  1.00 35.02 120 C 1 
ATOM 3131 S SG  . CYS C 3 120 ? 41.772  43.937  48.298  1.00 32.40 120 C 1 
ATOM 3132 N N   . LYS C 3 121 ? 44.792  41.491  51.422  1.00 40.29 121 C 1 
ATOM 3133 C CA  . LYS C 3 121 ? 45.444  41.105  52.687  1.00 41.25 121 C 1 
ATOM 3134 C C   . LYS C 3 121 ? 46.948  41.358  52.699  1.00 39.28 121 C 1 
ATOM 3135 O O   . LYS C 3 121 ? 47.518  41.520  53.767  1.00 37.00 121 C 1 
ATOM 3136 C CB  . LYS C 3 121 ? 45.158  39.642  53.030  1.00 39.93 121 C 1 
ATOM 3137 C CG  . LYS C 3 121 ? 43.848  39.500  53.791  1.00 36.64 121 C 1 
ATOM 3138 C CD  . LYS C 3 121 ? 43.713  38.101  54.395  1.00 34.94 121 C 1 
ATOM 3139 C CE  . LYS C 3 121 ? 42.501  38.070  55.324  1.00 30.59 121 C 1 
ATOM 3140 N NZ  . LYS C 3 121 ? 42.394  36.803  56.056  1.00 29.49 121 C 1 
ATOM 3141 N N   . PHE C 3 122 ? 47.610  41.400  51.551  1.00 38.18 122 C 1 
ATOM 3142 C CA  . PHE C 3 122 ? 49.066  41.570  51.502  1.00 38.78 122 C 1 
ATOM 3143 C C   . PHE C 3 122 ? 49.507  42.984  51.885  1.00 37.65 122 C 1 
ATOM 3144 O O   . PHE C 3 122 ? 50.531  43.138  52.537  1.00 34.59 122 C 1 
ATOM 3145 C CB  . PHE C 3 122 ? 49.596  41.147  50.127  1.00 36.46 122 C 1 
ATOM 3146 C CG  . PHE C 3 122 ? 50.444  39.898  50.198  1.00 33.90 122 C 1 
ATOM 3147 C CD1 . PHE C 3 122 ? 51.803  39.996  50.538  1.00 31.00 122 C 1 
ATOM 3148 C CD2 . PHE C 3 122 ? 49.875  38.640  49.970  1.00 31.16 122 C 1 
ATOM 3149 C CE1 . PHE C 3 122 ? 52.594  38.842  50.639  1.00 29.44 122 C 1 
ATOM 3150 C CE2 . PHE C 3 122 ? 50.655  37.483  50.074  1.00 30.65 122 C 1 
ATOM 3151 C CZ  . PHE C 3 122 ? 52.022  37.576  50.409  1.00 31.35 122 C 1 
ATOM 3152 N N   . ASP C 3 123 ? 48.714  43.987  51.551  1.00 34.02 123 C 1 
ATOM 3153 C CA  . ASP C 3 123 ? 49.054  45.373  51.910  1.00 35.55 123 C 1 
ATOM 3154 C C   . ASP C 3 123 ? 48.903  45.657  53.418  1.00 33.00 123 C 1 
ATOM 3155 O O   . ASP C 3 123 ? 49.567  46.539  53.952  1.00 30.87 123 C 1 
ATOM 3156 C CB  . ASP C 3 123 ? 48.218  46.352  51.081  1.00 34.25 123 C 1 
ATOM 3157 C CG  . ASP C 3 123 ? 48.743  46.538  49.648  1.00 30.38 123 C 1 
ATOM 3158 O OD1 . ASP C 3 123 ? 49.988  46.601  49.477  1.00 28.80 123 C 1 
ATOM 3159 O OD2 . ASP C 3 123 ? 47.911  46.633  48.725  1.00 28.50 123 C 1 
ATOM 3160 N N   . GLU C 3 124 ? 48.082  44.919  54.141  1.00 33.78 124 C 1 
ATOM 3161 C CA  . GLU C 3 124 ? 47.921  45.081  55.595  1.00 34.83 124 C 1 
ATOM 3162 C C   . GLU C 3 124 ? 49.130  44.537  56.373  1.00 33.37 124 C 1 
ATOM 3163 O O   . GLU C 3 124 ? 49.604  45.171  57.321  1.00 31.72 124 C 1 
ATOM 3164 C CB  . GLU C 3 124 ? 46.595  44.439  56.041  1.00 34.93 124 C 1 
ATOM 3165 C CG  . GLU C 3 124 ? 45.735  45.373  56.891  1.00 32.43 124 C 1 
ATOM 3166 C CD  . GLU C 3 124 ? 44.391  44.767  57.317  1.00 31.14 124 C 1 
ATOM 3167 O OE1 . GLU C 3 124 ? 43.602  45.518  57.963  1.00 29.08 124 C 1 
ATOM 3168 O OE2 . GLU C 3 124 ? 44.138  43.573  57.030  1.00 32.02 124 C 1 
ATOM 3169 N N   . ASP C 3 125 ? 49.686  43.403  55.939  1.00 35.55 125 C 1 
ATOM 3170 C CA  . ASP C 3 125 ? 50.847  42.795  56.613  1.00 36.42 125 C 1 
ATOM 3171 C C   . ASP C 3 125 ? 52.135  43.605  56.433  1.00 34.25 125 C 1 
ATOM 3172 O O   . ASP C 3 125 ? 52.998  43.610  57.312  1.00 32.07 125 C 1 
ATOM 3173 C CB  . ASP C 3 125 ? 51.054  41.346  56.125  1.00 35.39 125 C 1 
ATOM 3174 C CG  . ASP C 3 125 ? 50.428  40.264  57.021  1.00 31.19 125 C 1 
ATOM 3175 O OD1 . ASP C 3 125 ? 50.330  40.470  58.252  1.00 30.46 125 C 1 
ATOM 3176 O OD2 . ASP C 3 125 ? 50.120  39.177  56.482  1.00 30.51 125 C 1 
ATOM 3177 N N   . ASP C 3 126 ? 52.296  44.328  55.322  1.00 34.36 126 C 1 
ATOM 3178 C CA  . ASP C 3 126 ? 53.484  45.153  55.090  1.00 36.78 126 C 1 
ATOM 3179 C C   . ASP C 3 126 ? 53.487  46.460  55.903  1.00 35.10 126 C 1 
ATOM 3180 O O   . ASP C 3 126 ? 54.524  47.118  56.035  1.00 33.22 126 C 1 
ATOM 3181 C CB  . ASP C 3 126 ? 53.678  45.422  53.586  1.00 35.47 126 C 1 
ATOM 3182 C CG  . ASP C 3 126 ? 54.494  44.340  52.866  1.00 31.46 126 C 1 
ATOM 3183 O OD1 . ASP C 3 126 ? 55.353  43.698  53.515  1.00 30.36 126 C 1 
ATOM 3184 O OD2 . ASP C 3 126 ? 54.333  44.221  51.631  1.00 29.67 126 C 1 
ATOM 3185 N N   . SER C 3 127 ? 52.367  46.849  56.496  1.00 34.18 127 C 1 
ATOM 3186 C CA  . SER C 3 127 ? 52.287  48.058  57.337  1.00 34.47 127 C 1 
ATOM 3187 C C   . SER C 3 127 ? 52.769  47.829  58.767  1.00 33.11 127 C 1 
ATOM 3188 O O   . SER C 3 127 ? 53.233  48.763  59.429  1.00 31.90 127 C 1 
ATOM 3189 C CB  . SER C 3 127 ? 50.851  48.597  57.338  1.00 34.55 127 C 1 
ATOM 3190 O OG  . SER C 3 127 ? 50.452  48.938  56.015  1.00 31.41 127 C 1 
ATOM 3191 N N   . GLU C 3 128 ? 52.746  46.597  59.272  1.00 37.73 128 C 1 
ATOM 3192 C CA  . GLU C 3 128 ? 53.217  46.277  60.634  1.00 40.33 128 C 1 
ATOM 3193 C C   . GLU C 3 128 ? 54.714  46.540  60.885  1.00 38.39 128 C 1 
ATOM 3194 O O   . GLU C 3 128 ? 55.065  47.020  61.964  1.00 36.96 128 C 1 
ATOM 3195 C CB  . GLU C 3 128 ? 52.885  44.831  61.016  1.00 40.70 128 C 1 
ATOM 3196 C CG  . GLU C 3 128 ? 51.563  44.668  61.772  1.00 37.00 128 C 1 
ATOM 3197 C CD  . GLU C 3 128 ? 51.572  43.460  62.716  1.00 35.15 128 C 1 
ATOM 3198 O OE1 . GLU C 3 128 ? 50.823  43.486  63.718  1.00 32.07 128 C 1 
ATOM 3199 O OE2 . GLU C 3 128 ? 52.409  42.543  62.525  1.00 35.46 128 C 1 
ATOM 3200 N N   . PRO C 3 129 ? 55.653  46.246  59.973  1.00 39.82 129 C 1 
ATOM 3201 C CA  . PRO C 3 129 ? 57.078  46.389  60.278  1.00 41.74 129 C 1 
ATOM 3202 C C   . PRO C 3 129 ? 57.495  47.853  60.468  1.00 41.34 129 C 1 
ATOM 3203 O O   . PRO C 3 129 ? 58.401  48.131  61.257  1.00 40.07 129 C 1 
ATOM 3204 C CB  . PRO C 3 129 ? 57.837  45.708  59.132  1.00 40.33 129 C 1 
ATOM 3205 C CG  . PRO C 3 129 ? 56.861  45.738  57.969  1.00 39.17 129 C 1 
ATOM 3206 C CD  . PRO C 3 129 ? 55.513  45.620  58.654  1.00 42.63 129 C 1 
ATOM 3207 N N   . VAL C 3 130 ? 56.825  48.802  59.834  1.00 37.39 130 C 1 
ATOM 3208 C CA  . VAL C 3 130 ? 57.122  50.237  59.978  1.00 39.49 130 C 1 
ATOM 3209 C C   . VAL C 3 130 ? 56.794  50.716  61.400  1.00 38.02 130 C 1 
ATOM 3210 O O   . VAL C 3 130 ? 57.601  51.410  62.017  1.00 37.29 130 C 1 
ATOM 3211 C CB  . VAL C 3 130 ? 56.379  51.076  58.922  1.00 39.52 130 C 1 
ATOM 3212 C CG1 . VAL C 3 130 ? 56.791  52.551  59.003  1.00 35.06 130 C 1 
ATOM 3213 C CG2 . VAL C 3 130 ? 56.695  50.589  57.500  1.00 37.51 130 C 1 
ATOM 3214 N N   . LEU C 3 131 ? 55.674  50.280  61.950  1.00 38.51 131 C 1 
ATOM 3215 C CA  . LEU C 3 131 ? 55.300  50.614  63.335  1.00 40.48 131 C 1 
ATOM 3216 C C   . LEU C 3 131 ? 56.238  50.002  64.379  1.00 39.13 131 C 1 
ATOM 3217 O O   . LEU C 3 131 ? 56.519  50.639  65.405  1.00 38.33 131 C 1 
ATOM 3218 C CB  . LEU C 3 131 ? 53.835  50.187  63.587  1.00 40.29 131 C 1 
ATOM 3219 C CG  . LEU C 3 131 ? 52.847  51.342  63.362  1.00 36.84 131 C 1 
ATOM 3220 C CD1 . LEU C 3 131 ? 51.434  50.806  63.121  1.00 36.03 131 C 1 
ATOM 3221 C CD2 . LEU C 3 131 ? 52.805  52.266  64.588  1.00 38.19 131 C 1 
ATOM 3222 N N   . LYS C 3 132 ? 56.792  48.806  64.130  1.00 34.82 132 C 1 
ATOM 3223 C CA  . LYS C 3 132 ? 57.813  48.222  65.015  1.00 37.13 132 C 1 
ATOM 3224 C C   . LYS C 3 132 ? 59.103  49.028  65.036  1.00 35.27 132 C 1 
ATOM 3225 O O   . LYS C 3 132 ? 59.693  49.197  66.104  1.00 34.66 132 C 1 
ATOM 3226 C CB  . LYS C 3 132 ? 58.087  46.755  64.652  1.00 38.88 132 C 1 
ATOM 3227 C CG  . LYS C 3 132 ? 57.161  45.817  65.429  1.00 36.66 132 C 1 
ATOM 3228 C CD  . LYS C 3 132 ? 57.461  44.359  65.099  1.00 34.90 132 C 1 
ATOM 3229 C CE  . LYS C 3 132 ? 56.572  43.443  65.954  1.00 30.49 132 C 1 
ATOM 3230 N NZ  . LYS C 3 132 ? 56.483  42.074  65.379  1.00 29.20 132 C 1 
ATOM 3231 N N   . GLY C 3 133 ? 59.546  49.575  63.896  1.00 40.44 133 C 1 
ATOM 3232 C CA  . GLY C 3 133 ? 60.747  50.407  63.812  1.00 40.76 133 C 1 
ATOM 3233 C C   . GLY C 3 133 ? 60.643  51.691  64.643  1.00 40.05 133 C 1 
ATOM 3234 O O   . GLY C 3 133 ? 61.583  52.060  65.346  1.00 38.88 133 C 1 
ATOM 3235 N N   . VAL C 3 134 ? 59.500  52.359  64.650  1.00 36.95 134 C 1 
ATOM 3236 C CA  . VAL C 3 134 ? 59.287  53.594  65.430  1.00 38.74 134 C 1 
ATOM 3237 C C   . VAL C 3 134 ? 59.301  53.323  66.943  1.00 37.23 134 C 1 
ATOM 3238 O O   . VAL C 3 134 ? 59.821  54.134  67.717  1.00 36.70 134 C 1 
ATOM 3239 C CB  . VAL C 3 134 ? 57.994  54.304  65.005  1.00 39.30 134 C 1 
ATOM 3240 C CG1 . VAL C 3 134 ? 57.753  55.605  65.780  1.00 34.97 134 C 1 
ATOM 3241 C CG2 . VAL C 3 134 ? 58.040  54.687  63.514  1.00 38.21 134 C 1 
ATOM 3242 N N   . LYS C 3 135 ? 58.803  52.188  67.405  1.00 35.54 135 C 1 
ATOM 3243 C CA  . LYS C 3 135 ? 58.795  51.843  68.839  1.00 39.82 135 C 1 
ATOM 3244 C C   . LYS C 3 135 ? 60.191  51.640  69.427  1.00 37.36 135 C 1 
ATOM 3245 O O   . LYS C 3 135 ? 60.405  51.947  70.592  1.00 38.47 135 C 1 
ATOM 3246 C CB  . LYS C 3 135 ? 57.901  50.619  69.101  1.00 42.13 135 C 1 
ATOM 3247 C CG  . LYS C 3 135 ? 56.720  50.989  69.992  1.00 38.48 135 C 1 
ATOM 3248 C CD  . LYS C 3 135 ? 55.885  49.763  70.340  1.00 37.59 135 C 1 
ATOM 3249 C CE  . LYS C 3 135 ? 54.712  50.176  71.240  1.00 32.08 135 C 1 
ATOM 3250 N NZ  . LYS C 3 135 ? 53.832  49.032  71.553  1.00 30.01 135 C 1 
ATOM 3251 N N   . LEU C 3 136 ? 61.148  51.136  68.630  1.00 35.41 136 C 1 
ATOM 3252 C CA  . LEU C 3 136 ? 62.531  50.925  69.073  1.00 37.61 136 C 1 
ATOM 3253 C C   . LEU C 3 136 ? 63.289  52.237  69.330  1.00 35.67 136 C 1 
ATOM 3254 O O   . LEU C 3 136 ? 64.210  52.254  70.146  1.00 35.12 136 C 1 
ATOM 3255 C CB  . LEU C 3 136 ? 63.264  50.058  68.036  1.00 38.32 136 C 1 
ATOM 3256 C CG  . LEU C 3 136 ? 63.336  48.572  68.443  1.00 35.38 136 C 1 
ATOM 3257 C CD1 . LEU C 3 136 ? 63.534  47.684  67.227  1.00 35.25 136 C 1 
ATOM 3258 C CD2 . LEU C 3 136 ? 64.498  48.334  69.418  1.00 36.57 136 C 1 
ATOM 3259 N N   . HIS C 3 137 ? 62.920  53.334  68.685  1.00 34.21 137 C 1 
ATOM 3260 C CA  . HIS C 3 137 ? 63.622  54.617  68.839  1.00 39.67 137 C 1 
ATOM 3261 C C   . HIS C 3 137 ? 63.194  55.416  70.081  1.00 37.46 137 C 1 
ATOM 3262 O O   . HIS C 3 137 ? 63.823  56.417  70.411  1.00 37.72 137 C 1 
ATOM 3263 C CB  . HIS C 3 137 ? 63.521  55.423  67.543  1.00 40.68 137 C 1 
ATOM 3264 C CG  . HIS C 3 137 ? 64.836  56.034  67.169  1.00 36.71 137 C 1 
ATOM 3265 N ND1 . HIS C 3 137 ? 65.568  56.927  67.913  1.00 34.54 137 C 1 
ATOM 3266 C CD2 . HIS C 3 137 ? 65.589  55.781  66.032  1.00 34.68 137 C 1 
ATOM 3267 C CE1 . HIS C 3 137 ? 66.703  57.210  67.270  1.00 34.90 137 C 1 
ATOM 3268 N NE2 . HIS C 3 137 ? 66.747  56.526  66.110  1.00 36.59 137 C 1 
ATOM 3269 N N   . TYR C 3 138 ? 62.118  54.993  70.755  1.00 35.78 138 C 1 
ATOM 3270 C CA  . TYR C 3 138 ? 61.619  55.641  71.980  1.00 35.64 138 C 1 
ATOM 3271 C C   . TYR C 3 138 ? 62.009  54.895  73.277  1.00 33.99 138 C 1 
ATOM 3272 O O   . TYR C 3 138 ? 61.497  55.220  74.345  1.00 32.55 138 C 1 
ATOM 3273 C CB  . TYR C 3 138 ? 60.107  55.911  71.878  1.00 35.56 138 C 1 
ATOM 3274 C CG  . TYR C 3 138 ? 59.787  57.246  71.245  1.00 32.81 138 C 1 
ATOM 3275 C CD1 . TYR C 3 138 ? 59.812  58.429  72.036  1.00 30.90 138 C 1 
ATOM 3276 C CD2 . TYR C 3 138 ? 59.458  57.340  69.882  1.00 30.09 138 C 1 
ATOM 3277 C CE1 . TYR C 3 138 ? 59.511  59.659  71.469  1.00 27.15 138 C 1 
ATOM 3278 C CE2 . TYR C 3 138 ? 59.160  58.583  69.315  1.00 28.52 138 C 1 
ATOM 3279 C CZ  . TYR C 3 138 ? 59.172  59.746  70.103  1.00 29.96 138 C 1 
ATOM 3280 O OH  . TYR C 3 138 ? 58.872  60.960  69.549  1.00 29.01 138 C 1 
ATOM 3281 N N   . THR C 3 139 ? 62.875  53.911  73.191  1.00 35.83 139 C 1 
ATOM 3282 C CA  . THR C 3 139 ? 63.607  53.390  74.359  1.00 40.66 139 C 1 
ATOM 3283 C C   . THR C 3 139 ? 64.994  54.011  74.405  1.00 38.92 139 C 1 
ATOM 3284 O O   . THR C 3 139 ? 65.652  54.049  73.354  1.00 33.71 139 C 1 
ATOM 3285 C CB  . THR C 3 139 ? 63.775  51.874  74.333  1.00 40.01 139 C 1 
ATOM 3286 O OG1 . THR C 3 139 ? 64.199  51.456  73.065  1.00 37.31 139 C 1 
ATOM 3287 C CG2 . THR C 3 139 ? 62.476  51.146  74.696  1.00 40.76 139 C 1 
ATOM 3288 O OXT . THR C 3 139 ? 65.360  54.384  75.531  1.00 40.32 139 C 1 
#
